# Supplementary material for: Comparative Proteomic Analysis of the Mesenchymal Stem Cells Secretome from Adipose, Bone Marrow, Placenta and Wharton’s Jelly
Source: Int J Mol Sci. 2021 Jan 15;22(2):845. doi: 10.3390/ijms22020845 (PMC7829982; doi:10.3390/ijms22020845)
Supplement: Supplementary file 1 [file ijms-22-00845-s001.zip]

Archive with 3 entries (3 files):
- ijms-1072739-SupplementaryMaterials/Supplementary Figures.docx
- ijms-1072739-SupplementaryMaterials/Table S1.xlsx
- ijms-1072739-SupplementaryMaterials/Table S2.xlsx
