# Supplementary material for: Comparative Proteomic Analysis of the Mesenchymal Stem Cells Secretome from Adipose, Bone Marrow, Placenta and Wharton’s Jelly
Source: Int J Mol Sci. 2021 Jan 15;22(2):845. doi: 10.3390/ijms22020845 (PMC7829982; doi:10.3390/ijms22020845)
Supplement: Supplementary file 1 [file ijms-22-00845-s001.zip › ijms-1072739-SupplementaryMaterials/Table S1.xlsx]

## Sheet: Table S1
Table S1. The list of proteins identified in the mesenchymal stem cell secretomes
Accession	SYM	Description	AD1 LFQ intensity (log2)	AD2 LFQ intensity (log2)	AD3 LFQ intensity (log2)	BM1 LFQ intensity (log2)	BM2 LFQ intensity (log2)	BM3 LFQ intensity (log2)	PL1 LFQ intensity (log2)	PL2 LFQ intensity (log2)	PL3 LFQ intensity (log2)	WJ1 LFQ intensity (log2)	WJ2 LFQ intensity (log2)	WJ3 LFQ intensity (log2)	-log (t-test p-value(AD-BM))	t-test q-value (AD-BM)	AD-BM (log2)	-log (t-test p-value(AD-PL))	t-test q-value (AD-PL)	AD-PL (log2)	-log (t-test p-value(AD-WJ))	t-test q-value (AD-WJ)	AD-WJ (log2)	-log (t-test p-value(BM-AD))	t-test q-value (BM-AD)	BM-AD (log2)	-log (t-test p-value(BM-PL))	t-test q-value (BM-PL)	BM-PL (log2)	-log (t-test p-value(BM-WJ))	t-test q-value (BM-WJ)	BM-WJ (log2)	-log (t-test p-value(PL-AD))	t-test q-value (PL-AD)	PL-AD (log2)	-log (t-test p-value(PL-BM))	t-test q-value (PL-BM)	PL-BM (log2)	-log (t-test p-value(PL-WJ))	t-test q-value (PL-WJ)	PL-WJ (log2)	-log (t-test p-value(WJ-AD))	t-test q-value (WJ-AD)	WJ-AD (log2)	-log (t-test p-value(WJ-BM))	t-test q-value (WJ-BM)	WJ-BM (log2)	-log (t-test p-value(WJ-PL))	t-test q-value (WJ-PL)
A1L4H1	SSC5D	Soluble scavenger receptor cysteine-rich domain-containing protein SSC5D	17.179	15.9324	15.5127	14.8633			16.7242	17.6996	16.9203	14.554	14.1277	15.3549	0	1	1.34475	0.711178	0.236729	-0.906686	1.1668	0.102955	1.52914	0	1	-1.34475	0	1	-2.25143	0	1	0.184391	0.711178	0.236729	0.906686	0	1	2.25143	2.19067	0.0512241	2.43582	1.1668	0.102955	-1.52914	0	1	-0.184391	2.19067	0.0512241
E9PAV3	NACA	Nascent polypeptide-associated complex subunit alpha, muscle-specific form	17.6718	17.6262	17.3263	14.9283			19.2676	18.4299	19.183	18.9996	19.2863	18.7627	0	1	2.61317	2.10552	0.0165293	-1.41876	2.86196	0.0125607	-1.47476	0	1	-2.61317	0	1	-4.03193	0	1	-4.08794	2.10552	0.0165293	1.41876	0	1	4.03193	0.0635894	0.963779	-0.0560074	2.86196	0.0125607	1.47476	0	1	4.08794	0.0635894	0.963779
O00151	PDLIM1	PDZ and LIM domain protein 1	16.6528	15.5493	16.6454	14.5487	14.0009	13.6598	20.4855	19.3453	19.7617	15.3704	17.7606	16.5507	2.10394	0.0490066	2.2127	2.71206	0.00770999	-3.58166	0.130822	0.818236	-0.278058	2.10394	0.0490066	-2.2127	3.78821	0.00434514	-5.79435	1.55605	0.0898303	-2.49075	2.71206	0.00770999	3.58166	3.78821	0.00434514	5.79435	1.90206	0.0783764	3.3036	0.130822	0.818236	0.278058	1.55605	0.0898303	2.49075	1.90206	0.0783764
O00299	CLIC1	Chloride intracellular channel protein 1	17.048	17.207	15.9108	16.8737	14.9116		20.1181	19.6323	20.2452	19.7569	19.3848	19.5844	0.371206	0.764922	0.829247	2.72768	0.00748831	-3.27661	2.60266	0.0149029	-2.85344	0.371206	0.764922	-0.829247	1.88976	0.0420346	-4.10586	1.80023	0.0601736	-3.68268	2.72768	0.00748831	3.27661	1.88976	0.0420346	4.10586	0.917176	0.27367	0.423176	2.60266	0.0149029	2.85344	1.80023	0.0601736	3.68268	0.917176	0.27367
O00300	TNFRSF11B	Tumor necrosis factor receptor superfamily member 11B	18.1876	17.5029	18.4485	17.3569		18.258	19.6473	19.7387	19.9016	18.2066	19.3226	18.1896	0.178765	1	0.238872	2.38022	0.0115565	-1.71621	0.488896	0.393743	-0.526613	0.178765	1	-0.238872	1.94835	0.0382159	-1.95509	0.54574	0.553158	-0.765485	2.38022	0.0115565	1.71621	1.94835	0.0382159	1.95509	1.44633	0.129877	1.1896	0.488896	0.393743	0.526613	0.54574	0.553158	0.765485	1.44633	0.129877
O00391	QSOX1	Sulfhydryl oxidase 1	23.5227	23.1831	23.6097	24.12	24.281	24.291	24.3885	25.0242	25.3708	25.188	25.0555	24.7628	2.30183	0.036578	-0.792124	2.0368	0.0185645	-1.48933	3.00672	0.0122557	-1.56356	2.30183	0.036578	0.792124	1.11936	0.17086	-0.697208	2.3071	0.0291354	-0.771439	2.0368	0.0185645	1.48933	1.11936	0.17086	0.697208	0.0837291	0.941545	-0.0742308	3.00672	0.0122557	1.56356	2.3071	0.0291354	0.771439	0.0837291	0.941545
O00410	IPO5	Importin-5	16.874	16.0085	15.8245				18.516	18.0256	18.3923	17.9732	17.9122	17.725	0	1	NaN	2.36764	0.0116756	-2.07564	2.10148	0.0236278	-1.63446	0	1	NaN	0	1	NaN	0	1	NaN	2.36764	0.0116756	2.07564	0	1	NaN	1.25422	0.166221	0.441184	2.10148	0.0236278	1.63446	0	1	NaN	1.25422	0.166221
O00462	MANBA	Beta-mannosidase	17.5544	17.8293	17.4545	15.0559			17.4787	17.3029	17.5358	19.7956	19.2794	19.033	0	1	2.55675	0.586036	0.30751	0.17356	2.65838	0.014598	-1.75664	0	1	-2.55675	0	1	-2.38319	0	1	-4.31339	0.586036	0.30751	-0.17356	0	1	2.38319	2.91927	0.029505	-1.9302	2.65838	0.014598	1.75664	0	1	4.31339	2.91927	0.029505
O00468	AGRN	Agrin	20.8801	20.9121	20.7773	19.5568	18.0472	17.3826	23.4547	24.5943	24.5288	22.537	23.7527	23.4244	1.76386	0.0761293	2.52763	3.06931	0.0060394	-3.33613	2.54357	0.0150754	-2.38153	1.76386	0.0761293	-2.52763	2.85838	0.011296	-5.86376	2.57495	0.020483	-4.90916	3.06931	0.0060394	3.33613	2.85838	0.011296	5.86376	0.856546	0.307574	0.9546	2.54357	0.0150754	2.38153	2.57495	0.020483	4.90916	0.856546	0.307574
O00469	PLOD2	Procollagen-lysine,2-oxoglutarate 5-dioxygenase 2	22.2087	22.6414	19.9373	18.5966	17.5874	20.0373	21.7931	23.2208	22.952	25.0017	24.2514	22.7703	1.22026	0.168441	2.85536	0.487495	0.378209	-1.05951	1.06496	0.123162	-2.41198	1.22026	0.168441	-2.85536	2.02742	0.0336029	-3.91487	2.25827	0.0298858	-5.26734	0.487495	0.378209	1.05951	2.02742	0.0336029	3.91487	0.792053	0.333027	-1.35247	1.06496	0.123162	2.41198	2.25827	0.0298858	5.26734	0.792053	0.333027
O00584	RNASET2	Ribonuclease T2		14.3222	15.257	17.9453	17.2776	16.5585	16.1587	14.9178	16.844	17.9902	17.7949	15.1495	1.54233	0.102527	-2.47083	0.622355	0.283411	-1.18384	0.759532	0.221723	-2.18859	1.54233	0.102527	2.47083	0.865834	0.278562	1.287	0.101432	1	0.282247	0.622355	0.283411	1.18384	0.865834	0.278562	-1.287	0.39455	0.615697	-1.00475	0.759532	0.221723	2.18859	0.101432	1	-0.282247	0.39455	0.615697
O00622	CCN1	CCN family member 1	20.434	19.9455	20.2047	17.711	16.8546	20.1707	22.1257	21.4427	21.7751	20.3268	20.9584	21.2053	0.906195	0.292111	1.94934	2.54955	0.00958912	-1.5864	1.00301	0.138324	-0.635406	0.906195	0.292111	-1.94934	1.59973	0.0716203	-3.53573	1.18241	0.172361	-2.58474	2.54955	0.00958912	1.5864	1.59973	0.0716203	3.53573	1.35677	0.145272	0.950991	1.00301	0.138324	0.635406	1.18241	0.172361	2.58474	1.35677	0.145272
O00629	KPNA4	Importin subunit alpha-3							14.5152	15.1562	15.5989	15.6328	15.4013	14.6812	-4.34294e-08	0	0	0	1	NaN	0	1	NaN	-4.34294e-08	0	0	0	1	NaN	0	1	NaN	0	1	NaN	0	1	NaN	0.127873	0.901297	-0.148339	0	1	NaN	0	1	NaN	0.127873	0.901297
O14498	ISLR	Immunoglobulin superfamily containing leucine-rich repeat protein	22.6471	23.0896	23.2369	24.5424	24.748	24.6301	22.4288	22.5366	22.1983	17.542	17.3114	18.6689	3.0398	0.0165094	-1.64897	1.38409	0.0587947	0.60334	3.45831	0.0127269	5.15043	3.0398	0.0165094	1.64897	4.37914	0.00350266	2.25231	4.05508	0.00572579	6.7994	1.38409	0.0587947	-0.60334	4.37914	0.00350266	-2.25231	3.34009	0.0298572	4.54709	3.45831	0.0127269	-5.15043	4.05508	0.00572579	-6.7994	3.34009	0.0298572
O14558	HSPB6	Heat shock protein beta-6	16.8483	17.1566	16.0475				20.9054	18.0209	18.6656	15.4364	15.5326	14.5541	0	1	NaN	1.26205	0.0760299	-2.51317	1.53391	0.0536356	1.5098	0	1	NaN	0	1	NaN	0	1	NaN	1.26205	0.0760299	2.51317	0	1	NaN	1.91027	0.0785809	4.02296	1.53391	0.0536356	-1.5098	0	1	NaN	1.91027	0.0785809
O14579	COPE	Coatomer subunit epsilon	14.2059	14.033	14.1273				16.5711	15.9366	16.1756	15.8546	16.017	15.4283	0	1	NaN	3.40895	0.00619766	-2.10565	3.07556	0.0122895	-1.64449	0	1	NaN	0	1	NaN	0	1	NaN	3.40895	0.00619766	2.10565	0	1	NaN	0.839061	0.316639	0.461157	3.07556	0.0122895	1.64449	0	1	NaN	0.839061	0.316639
O14672	ADAM10	Disintegrin and metalloproteinase domain-containing protein 10	14.1545		14.8987	15.075	15.9288	14.9534	20.1489	20.8783	21.0021	12.5817	13.9983	14.9136	0.699365	0.422244	-0.792493	3.09612	0.00636831	-6.14986	0.297524	0.581599	0.69541	0.699365	0.422244	0.792493	3.71899	0.00467128	-5.35736	0.934343	0.273284	1.4879	3.09612	0.00636831	6.14986	3.71899	0.00467128	5.35736	3.14539	0.024748	6.84527	0.297524	0.581599	-0.69541	0.934343	0.273284	-1.4879	3.14539	0.024748
O14773	TPP1	Tripeptidyl-peptidase 1													-4.34294e-08	0	0	-4.34294e-08	0	0	-4.34294e-08	0	0	-4.34294e-08	0	0	-4.34294e-08	0	0	-4.34294e-08	0	0	-4.34294e-08	0	0	-4.34294e-08	0	0	-4.34294e-08	0	0	-4.34294e-08	0	0	-4.34294e-08	0	0	-4.34294e-08	0
O14786	NRP1	Neuropilin-1	18.0103	17.7301	17.8186	20.0721	20.5575	20.1298	17.8895	18.3805	18.8265	18.4239	18.2252	18.5697	3.79584	0.0102942	-2.40013	0.840722	0.179388	-0.512524	1.88696	0.0304785	-0.553287	3.79584	0.0102942	2.40013	2.42981	0.0181821	1.88761	3.26779	0.0108885	1.84684	0.840722	0.179388	0.512524	2.42981	0.0181821	-1.88761	0.0484487	0.984889	-0.0407632	1.88696	0.0304785	0.553287	3.26779	0.0108885	-1.84684	0.0484487	0.984889
O14818	PSMA7	Proteasome subunit alpha type-7	17.9625	18.6729	18.4838	16.534			19.841	19.3055	19.803	20.0512	19.5827	18.9793	0	1	1.83905	2.01998	0.0190358	-1.27672	1.43996	0.0630328	-1.16466	0	1	-1.83905	0	1	-3.11577	0	1	-3.00371	2.01998	0.0190358	1.27672	0	1	3.11577	0.114624	0.917885	0.112065	1.43996	0.0630328	1.16466	0	1	3.00371	0.114624	0.917885
O14950	MYL12B	Myosin regulatory light chain 12B	20.6552	21.1366	21.0404	19.1941	18.1586	18.8366	23.1746	22.2528	22.4795	21.4917	21.3097	20.737	2.55461	0.0252284	2.21431	2.24159	0.0134311	-1.69157	0.362761	0.512613	-0.235407	2.55461	0.0252284	-2.21431	3.16385	0.00838583	-3.90589	2.5285	0.021127	-2.44972	2.24159	0.0134311	1.69157	3.16385	0.00838583	3.90589	1.81414	0.0851006	1.45617	0.362761	0.512613	0.235407	2.5285	0.021127	2.44972	1.81414	0.0851006
O15143	ARPC1B	Actin-related protein 2/3 complex subunit 1B	16.5254	16.2354	16.6163				18.8138	17.8579	18.2213	18.6889	18.1182	18.1842	0	1	NaN	2.43771	0.010731	-1.83861	3.02789	0.0124686	-1.87134	0	1	NaN	0	1	NaN	0	1	NaN	2.43771	0.010731	1.83861	0	1	NaN	0.0333122	1	-0.0327307	3.02789	0.0124686	1.87134	0	1	NaN	0.0333122	1
O15144	ARPC2	Actin-related protein 2/3 complex subunit 2	17.7191	17.355	17.2096				20.2698	19.5082	19.4444	20.0878	19.2989	18.966	0	1	NaN	2.78788	0.0068942	-2.31288	2.28325	0.0197874	-2.02296	0	1	NaN	0	1	NaN	0	1	NaN	2.78788	0.0068942	2.31288	0	1	NaN	0.273324	0.735603	0.289921	2.28325	0.0197874	2.02296	0	1	NaN	0.273324	0.735603
O15145	ARPC3	Actin-related protein 2/3 complex subunit 3		14.159					17.0046	16.4865	16.7249	15.5755	16.4101	15.4843	0	1	NaN	0	1	-2.57966	0	1	-1.6643	0	1	NaN	0	1	NaN	0	1	NaN	0	1	2.57966	0	1	NaN	1.29821	0.155746	0.915359	0	1	1.6643	0	1	NaN	1.29821	0.155746
O15460	P4HA2	Prolyl 4-hydroxylase subunit alpha-2	15.5655	15.9495	15.0105		13.8262	13.7222	17.2377	16.5688	16.7285	17.6788	17.5897	16.9274	1.78838	0.0730646	1.73427	1.77111	0.0297317	-1.33648	2.19579	0.0208214	-1.89014	1.78838	0.0730646	-1.73427	2.8685	0.0113511	-3.07075	2.87805	0.0143454	-3.6244	1.77111	0.0297317	1.33648	2.8685	0.0113511	3.07075	0.824345	0.319245	-0.553653	2.19579	0.0208214	1.89014	2.87805	0.0143454	3.6244	0.824345	0.319245
O15511	ARPC5	Actin-related protein 2/3 complex subunit 5	16.3452	16.5887	16.1882				18.7366	17.7095	18.0549	18.7132	17.6739	17.4831	0	1	NaN	2.28569	0.0128512	-1.793	1.77815	0.0358456	-1.58269	0	1	NaN	0	1	NaN	0	1	NaN	2.28569	0.0128512	1.793	0	1	NaN	0.162351	0.862687	0.210312	1.77815	0.0358456	1.58269	0	1	NaN	0.162351	0.862687
O43399	TPD52L2	Tumor protein D54	16.4534	16.5045	15.6785	15.8704	17.3835	17.4981	18.5558	18.2334	18.2782	17.5281	16.5464	16.1334	0.527113	0.583101	-0.705158	2.77306	0.00703236	-2.14366	0.459167	0.417311	-0.523827	0.527113	0.583101	0.705158	1.26376	0.131604	-1.4385	0.0971955	1	0.181332	2.77306	0.00703236	2.14366	1.26376	0.131604	1.4385	1.72062	0.0956245	1.61983	0.459167	0.417311	0.523827	0.0971955	1	-0.181332	1.72062	0.0956245
O43505	B4GAT1	Beta-1,4-glucuronyltransferase 1	17.1872	16.6999	16.5788	14.6933	17.6662	16.6595	17.7708	18.5195	18.8098	17.8728	17.7592	18.1531	0.209263	1	0.482279	1.89064	0.0237109	-1.54475	2.13651	0.0228456	-1.10646	0.209263	1	-0.482279	1.02759	0.203275	-2.02703	0.836856	0.328852	-1.58874	1.89064	0.0237109	1.54475	1.02759	0.203275	2.02703	0.591875	0.453277	0.438288	2.13651	0.0228456	1.10646	0.836856	0.328852	1.58874	0.591875	0.453277
O43570	CA12	Carbonic anhydrase 12	14.9822	14.1047	14.1531	18.6859	18.5661	17.7995	14.064						3.23321	0.0153831	-3.93711	0	1	0.349403	0	1	NaN	3.23321	0.0153831	3.93711	0	1	4.28651	0	1	NaN	0	1	-0.349403	0	1	-4.28651	0	1	NaN	0	1	NaN	0	1	NaN	0	1
O43707	ACTN4	Alpha-actinin-4	22.2358	22.4229	22.3132	21.5633	21.2754	20.8672	24.6403	23.8214	24.0833	23.585	23.4572	22.8046	2.18777	0.0442066	1.08864	2.77337	0.00707755	-1.85773	1.74463	0.0374817	-0.958344	2.18777	0.0442066	-1.08864	3.13936	0.00835043	-2.94637	2.53904	0.021136	-2.04698	2.77337	0.00707755	1.85773	3.13936	0.00835043	2.94637	1.23646	0.171423	0.899389	1.74463	0.0374817	0.958344	2.53904	0.021136	2.04698	1.23646	0.171423
O43852	CALU	Calumenin	22.6403	22.689	22.6581	21.1606	22.1514	22.9317	24.2453	23.5793	23.3737	24.3834	24.0505	22.8348	0.494499	0.6181	0.581208	1.81495	0.0272845	-1.07031	1.09223	0.117097	-1.09378	0.494499	0.6181	-0.581208	1.34099	0.112954	-1.65151	1.13214	0.189268	-1.67499	1.81495	0.0272845	1.07031	1.34099	0.112954	1.65151	0.0144107	1	-0.0234712	1.09223	0.117097	1.09378	1.13214	0.189268	1.67499	0.0144107	1
O43854	EDIL3	EGF-like repeat and discoidin I-like domain-containing protein 3	17.9214	17.2223	15.5809	14.857			17.8397	16.847	14.4368	18.0617	19.3039	18.9833	0	1	2.05119	0.16388	0.752199	0.533708	1.1199	0.111526	-1.87475	0	1	-2.05119	0	1	-1.51748	0	1	-3.92594	0.16388	0.752199	-0.533708	0	1	1.51748	1.05088	0.227389	-2.40845	1.1199	0.111526	1.87475	0	1	3.92594	1.05088	0.227389
O60506	SYNCRIP	Heterogeneous nuclear ribonucleoprotein Q	16.1018	15.8677	15.8773	13.6154			17.6203	17.387	17.2564	17.3666	16.7838	16.8098	0	1	2.3335	3.44637	0.00637521	-1.47231	2.14538	0.0225042	-1.03778	0	1	-2.3335	0	1	-3.8058	0	1	-3.37128	3.44637	0.00637521	1.47231	0	1	3.8058	0.932371	0.270504	0.434525	2.14538	0.0225042	1.03778	0	1	3.37128	0.932371	0.270504
O60565	GREM1	Gremlin-1	21.1123	20.3698	20.0563	16.7266		18.4729	21.1074	21.4532	21.5	19.8963	18.1354	19.7198	1.49547	0.109477	2.91304	1.17398	0.0905533	-0.840743	0.919099	0.16091	1.2623	1.49547	0.109477	-2.91304	1.94915	0.038367	-3.75378	0.725338	0.396071	-1.65074	1.17398	0.0905533	0.840743	1.94915	0.038367	3.75378	1.66887	0.103311	2.10304	0.919099	0.16091	-1.2623	0.725338	0.396071	1.65074	1.66887	0.103311
O60568	PLOD3	Multifunctional procollagen lysine hydroxylase and glycosyltransferase LH3	18.7917	18.8875	18.6626	17.543	16.671	16.2134	19.486	19.2463	19.5185	19.1925	18.8809	19.0075	2.12125	0.0492088	1.97146	2.38574	0.0115192	-0.636368	1.03796	0.129792	-0.246405	2.12125	0.0492088	-1.97146	2.54673	0.0151535	-2.60783	2.28479	0.02948	-2.21787	2.38574	0.0115192	0.636368	2.54673	0.0151535	2.60783	1.45242	0.128865	0.389963	1.03796	0.129792	0.246405	2.28479	0.02948	2.21787	1.45242	0.128865
O60664	PLIN3	Perilipin-3	15.4326	16.198	14.6055	14.6328			18.3697	18.2623	18.4091	19.1049	18.2428	17.989	0	1	0.779272	2.5026	0.0101002	-2.93499	2.22065	0.0202283	-3.03353	0	1	-0.779272	0	1	-3.71426	0	1	-3.8128	2.5026	0.0101002	2.93499	0	1	3.71426	0.104194	0.925153	-0.0985381	2.22065	0.0202283	3.03353	0	1	3.8128	0.104194	0.925153
O60687	SRPX2	Sushi repeat-containing protein SRPX2	17.1913	16.3665	16.5376	19.6841	19.2201	19.8724	17.8805	18.7152	18.4245	18.6923	19.3981	19.2253	3.09545	0.0165984	-2.89377	2.02502	0.0189448	-1.6416	2.73086	0.0130985	-2.4068	3.09545	0.0165984	2.89377	1.79675	0.0490744	1.25217	0.780886	0.357521	0.486968	2.02502	0.0189448	1.6416	1.79675	0.0490744	-1.25217	1.11077	0.209003	-0.7652	2.73086	0.0130985	2.4068	0.780886	0.357521	-0.486968	1.11077	0.209003
O60814	H2BC12	Histone H2B type 1-K	18.5166	17.9631	19.2999	19.3533	14.3775		18.2055	19.3166	19.1181	19.08	17.4597	18.6145	0.361853	0.776748	1.72783	0.215623	0.675271	-0.286847	0.123221	0.826433	0.208464	0.361853	0.776748	-1.72783	0.433978	0.660865	-2.01468	0.306371	0.872886	-1.51936	0.215623	0.675271	0.286847	0.433978	0.660865	2.01468	0.347751	0.65675	0.495311	0.123221	0.826433	-0.208464	0.306371	0.872886	1.51936	0.347751	0.65675
O60888	CUTA	Protein CutA	16.7142	17.1711	16.32	17.8322	18.0379	19.2707	19.0091	18.8409	19.6345	18.8462	18.4594	18.1267	1.48805	0.110709	-1.64517	2.66861	0.00824279	-2.42645	2.24782	0.0201599	-1.74234	1.48805	0.110709	1.64517	0.698392	0.38926	-0.781281	0.0685804	1	-0.0971724	2.66861	0.00824279	2.42645	0.698392	0.38926	0.781281	1.00747	0.241827	0.684108	2.24782	0.0201599	1.74234	0.0685804	1	0.0971724	1.00747	0.241827
O75083	WDR1	WD repeat-containing protein 1	18.9431	19.394	17.8893	20.468	20.3596	20.3783	22.125	21.5283	21.7749	21.91	21.5137	21.325	1.68599	0.0840239	-1.65987	2.5175	0.00997754	-3.06729	2.39571	0.0175527	-2.84077	1.68599	0.0840239	1.65987	2.87453	0.0113569	-1.40742	2.59407	0.0201306	-1.18091	2.5175	0.00997754	3.06729	2.87453	0.0113569	1.40742	0.391143	0.617338	0.226515	2.39571	0.0175527	2.84077	2.59407	0.0201306	1.18091	0.391143	0.617338
O75326	SEMA7A	Semaphorin-7A	21.7246	22.0204	21.611	22.9363	23.2919	21.025	21.9819	21.6479	21.1319	21.5181	20.5611	21.7265	0.370532	0.763737	-0.632388	0.290647	0.577953	0.19814	0.611912	0.304191	0.516771	0.370532	0.763737	0.632388	0.484122	0.597944	0.830528	0.658575	0.444307	1.14916	0.290647	0.577953	-0.19814	0.484122	0.597944	-0.830528	0.296573	0.712309	0.318631	0.611912	0.304191	-0.516771	0.658575	0.444307	-1.14916	0.296573	0.712309
O75347	TBCA	Tubulin-specific chaperone A	16.7084	16.9211	16.2366	17.3217			18.8247	17.6406	18.4829	18.9354	19.0135	18.661	0	1	-0.699672	1.8544	0.0253764	-1.69406	3.22073	0.0113519	-2.24796	0	1	0.699672	0	1	-0.994385	0	1	-1.54829	1.8544	0.0253764	1.69406	0	1	0.994385	0.685198	0.395404	-0.553902	3.22073	0.0113519	2.24796	0	1	1.54829	0.685198	0.395404
O75368	SH3BGRL	SH3 domain-binding glutamic acid-rich-like protein	16.6075	17.1098	16.3047	18.4123	17.4558	18.1375	19.3665	18.6285	18.372	19.7021	18.8169	18.3414	1.6434	0.0883275	-1.32786	2.29443	0.0128113	-2.11502	2.10283	0.0236751	-2.27947	1.6434	0.0883275	1.32786	0.89071	0.263975	-0.78716	0.906911	0.287637	-0.951612	2.29443	0.0128113	2.11502	0.89071	0.263975	0.78716	0.120494	0.911117	-0.164452	2.10283	0.0236751	2.27947	0.906911	0.287637	0.951612	0.120494	0.911117
O75369	FLNB	Filamin-B	20.9059	21.2804	21.4402	17.7981	13.0542	14.7925	22.5181	22.0198	21.9969	22.7855	22.5965	22.187	1.89728	0.0626926	5.99383	1.85381	0.0253329	-0.969457	2.28479	0.0198461	-1.31421	1.89728	0.0626926	-5.99383	2.12178	0.0286106	-6.96329	2.19546	0.0318791	-7.30804	1.85381	0.0253329	0.969457	2.12178	0.0286106	6.96329	0.63375	0.432454	-0.344755	2.28479	0.0198461	1.31421	2.19546	0.0318791	7.30804	0.63375	0.432454
O75462	CRLF1	Cytokine receptor-like factor 1	19.7096	18.9116	19.2019	15.7415									0	1	3.53284	0	1	NaN	0	1	NaN	0	1	-3.53284	0	1	NaN	0	1	NaN	0	1	NaN	0	1	NaN	-4.34294e-08	0	0	0	1	NaN	0	1	NaN	-4.34294e-08	0
O75711	SCRG1	Scrapie-responsive protein 1	18.5581	18.1194	17.6232				13.0115	13.4086		16.2716	16.9942	17.3125	0	1	NaN	2.99868	0.00561708	4.89017	1.41108	0.0648651	1.24078	0	1	NaN	0	1	NaN	0	1	NaN	2.99868	0.00561708	-4.89017	0	1	NaN	2.48114	0.0422163	-3.64939	1.41108	0.0648651	-1.24078	0	1	NaN	2.48114	0.0422163
O75787	ATP6AP2	Renin receptor	16.2647	15.75	15.6325	13.7143	15.3234	14.6668	18.0869	18.9186	19.385	17.044	17.4247	17.0014	1.22058	0.169135	1.31423	2.6204	0.00859287	-2.91446	2.24312	0.0201341	-1.27428	1.22058	0.169135	-1.31423	2.66497	0.0135064	-4.22869	2.22286	0.0304511	-2.58851	2.6204	0.00859287	2.91446	2.66497	0.0135064	4.22869	1.81829	0.0850944	1.64018	2.24312	0.0201341	1.27428	2.22286	0.0304511	2.58851	1.81829	0.0850944
O76061	STC2	Stanniocalcin-2	20.5298	22.7323	22.4536	22.9834	22.698	25.0053	22.1807	21.6491	21.8865	23.558	23.5602	23.475	0.759444	0.38018	-1.65701	8.32213e-05	1	-0.000181198	1.10324	0.115021	-1.62583	0.759444	0.38018	1.65701	1.04859	0.195844	1.65683	0.0141989	1	0.0311807	8.32213e-05	1	0.000181198	1.04859	0.195844	-1.65683	3.31676	0.0283541	-1.62565	1.10324	0.115021	1.62583	0.0141989	1	-0.0311807	3.31676	0.0283541
O94907	DKK1	Dickkopf-related protein 1	18.6501	19.7862	19.9016	19.1582	18.887	20.3941	19.6581	18.7785	18.4052	19.7314	19.7645	19.7541	0.0183381	1	-0.0337613	0.384886	0.469722	0.498693	0.310699	0.567579	-0.304014	0.0183381	1	0.0337613	0.37587	0.73524	0.532455	0.228073	1	-0.270252	0.384886	0.469722	-0.498693	0.37587	0.73524	-0.532455	1.01401	0.239218	-0.802707	0.310699	0.567579	0.304014	0.228073	1	0.270252	1.01401	0.239218
O94985	CLSTN1	Calsyntenin-1	21.3134	21.3795	21.71	22.6423	23.1091	23.05	23.0323	23.5344	23.5463	23.2615	23.375	23.1188	2.8077	0.0204893	-1.46613	3.09231	0.00633879	-1.90333	3.6205	0.0107823	-1.7841	2.8077	0.0204893	1.46613	0.910695	0.255678	-0.4372	0.902323	0.289542	-0.317972	3.09231	0.00633879	1.90333	0.910695	0.255678	0.4372	0.25638	0.752505	0.119228	3.6205	0.0107823	1.7841	0.902323	0.289542	0.317972	0.25638	0.752505
O95084	PRSS23	Serine protease 23	19.1735	19.4979	19.5769	17.7378	18.3814	19.2615	20.1739	20.1286	19.8416	18.3038	18.0736	18.3425	0.976803	0.259901	0.95586	1.76109	0.0300669	-0.631917	2.85296	0.0124351	1.17614	0.976803	0.259901	-0.95586	1.60366	0.0713227	-1.58778	0.187233	1	0.220281	1.76109	0.0300669	0.631917	1.60366	0.0713227	1.58778	3.76216	0.0254191	1.80806	2.85296	0.0124351	-1.17614	0.187233	1	-0.220281	3.76216	0.0254191
O95373	IPO7	Importin-7													-4.34294e-08	0	0	-4.34294e-08	0	0	-4.34294e-08	0	0	-4.34294e-08	0	0	-4.34294e-08	0	0	-4.34294e-08	0	0	-4.34294e-08	0	0	-4.34294e-08	0	0	-4.34294e-08	0	0	-4.34294e-08	0	0	-4.34294e-08	0	0	-4.34294e-08	0
O95633	FSTL3	Follistatin-related protein 3	16.9491	18.7237	18.0122	14.5325	14.3039	15.5498	18.2781	18.3815	17.1929	19.8032	20.3019	19.7762	2.07132	0.050134	3.09961	0.0293085	0.99751	-0.0558287	1.71975	0.0387271	-2.06544	2.07132	0.050134	-3.09961	2.37007	0.0192587	-3.15544	3.60269	0.00912731	-5.16505	0.0293085	0.99751	0.0558287	2.37007	0.0192587	3.15544	2.06984	0.0633733	-2.00961	1.71975	0.0387271	2.06544	3.60269	0.00912731	5.16505	2.06984	0.0633733
O95965	ITGBL1	Integrin beta-like protein 1	20.8605	21.8043	21.2742	22.3673	20.5852	21.5505	19.7103	19.9475	18.5373	20.203	20.4574	16.2057	0.117338	1	-0.187998	1.6894	0.0339608	1.91463	0.773872	0.216408	2.35763	0.117338	1	0.187998	1.44781	0.0930349	2.10263	0.800372	0.348259	2.54563	1.6894	0.0339608	-1.91463	1.44781	0.0930349	-2.10263	0.111071	0.917961	0.443001	0.773872	0.216408	-2.35763	0.800372	0.348259	-2.54563	0.111071	0.917961
O95967	EFEMP2	EGF-containing fibulin-like extracellular matrix protein 2	19.9606	20.148	19.8626	20.2008	18.6204	19.4311	20.4418	21.0524	21.2804	19.1099	19.6554	19.8633	0.546126	0.561934	0.572973	1.61957	0.0381597	-0.934475	0.868557	0.177926	0.447543	0.546126	0.561934	-0.572973	1.35386	0.11012	-1.50745	0.0875993	1	-0.12543	1.61957	0.0381597	0.934475	1.35386	0.11012	1.50745	1.83126	0.0841944	1.38202	0.868557	0.177926	-0.447543	0.0875993	1	0.12543	1.83126	0.0841944
P00338	LDHA	L-lactate dehydrogenase A chain	22.6977	22.8036	23.1405	22.6473	22.665	23.1309	24.2543	23.4533	23.5605	24.2781	23.6818	23.3601	0.116271	1	0.0662314	1.4321	0.0540819	-0.875428	1.38721	0.0675647	-0.89274	0.116271	1	-0.0662314	1.47144	0.089702	-0.941659	1.42965	0.108761	-0.958972	1.4321	0.0540819	0.875428	1.47144	0.089702	0.941659	0.0155977	1	-0.0173124	1.38721	0.0675647	0.89274	1.42965	0.108761	0.958972	0.0155977	1
P00441	SOD1	Superoxide dismutase [Cu-Zn]	19.2525	19.5414	18.7845	20.6324	20.9391	22.1041	21.6423	20.717	21.0345	22.1829	21.4703	20.4091	1.81691	0.0700478	-2.03246	2.28557	0.0128006	-1.93845	1.7396	0.0377841	-2.16129	1.81691	0.0700478	2.03246	0.0623	1	0.0940043	0.0657159	1	-0.128834	2.28557	0.0128006	1.93845	0.0623	1	-0.0940043	0.141765	0.88568	-0.222838	1.7396	0.0377841	2.16129	0.0657159	1	0.128834	0.141765	0.88568
P00491	PNP	Purine nucleoside phosphorylase	16.7936	18.3413	16.8992	19.7863	19.8479	19.4916	18.0468	17.1876	17.6619	19.8772	18.6609	18.359	2.00662	0.0543085	-2.36392	0.198304	0.700103	-0.287435	1.1185	0.111606	-1.62102	2.00662	0.0543085	2.36392	2.80269	0.0112754	2.07649	0.711671	0.40437	0.742905	0.198304	0.700103	0.287435	2.80269	0.0112754	-2.07649	1.19103	0.182969	-1.33358	1.1185	0.111606	1.62102	0.711671	0.40437	-0.742905	1.19103	0.182969
P00505	GOT2	Aspartate aminotransferase, mitochondrial	15.9759	17.0661	17.6264	16.7118			18.9931	18.7662	19.2708	19.7615	18.5169	18.3987	0	1	0.177635	1.85995	0.0252098	-2.12056	1.42959	0.0639856	-2.00293	0	1	-0.177635	0	1	-2.29819	0	1	-2.18056	1.85995	0.0252098	2.12056	0	1	2.29819	0.0911656	0.938314	0.117631	1.42959	0.0639856	2.00293	0	1	2.18056	0.0911656	0.938314
P00558	PGK1	Phosphoglycerate kinase 1	19.3178	19.2542	18.3299	20.3309	20.0842	20.1699	22.1738	21.7774	22.1541	23.4759	22.4236	22.1672	1.70043	0.0836323	-1.22772	3.05706	0.00572889	-3.06782	2.72038	0.0132585	-3.7216	1.70043	0.0836323	1.22772	3.62035	0.0052111	-1.8401	2.44496	0.0241365	-2.49389	3.05706	0.00572889	3.06782	3.62035	0.0052111	1.8401	0.709771	0.38365	-0.653784	2.72038	0.0132585	3.7216	2.44496	0.0241365	2.49389	0.709771	0.38365
P00736	C1R	Complement C1r subcomponent	22.6588	22.1961	23.484	20.6551	19.8406	18.628	22.3861	23.8866	24.6297	21.7169	22.7207	23.6589	1.93013	0.0601822	3.07175	0.489908	0.376858	-0.854497	0.0406987	0.970253	0.0808055	1.93013	0.0601822	-3.07175	1.94536	0.038259	-3.92625	1.67291	0.0730805	-2.99095	0.489908	0.376858	0.854497	1.94536	0.038259	3.92625	0.467425	0.556736	0.935303	0.0406987	0.970253	-0.0808055	1.67291	0.0730805	2.99095	0.467425	0.556736
P00749	PLAU	Urokinase-type plasminogen activator				14.5202			20.5427	19.7453	16.9477	13.3343	16.9928	15.4187	0	1	NaN	0	1	NaN	0	1	NaN	0	1	NaN	0	1	-4.55844	0	1	-0.728438	0	1	NaN	0	1	4.55844	1.1845	0.183964	3.83	0	1	NaN	0	1	0.728438	1.1845	0.183964
P00750	PLAT	Tissue-type plasminogen activator	17.477	18.0539	18.3223	20.1089	19.5463	19.409	19.3103	19.903	19.1914	21.4576	19.7065	18.3582	2.2112	0.0423836	-1.73701	1.98607	0.0199072	-1.51716	0.949562	0.152446	-1.88968	2.2112	0.0423836	1.73701	0.28942	0.858837	0.219849	0.0572131	1	-0.152671	1.98607	0.0199072	1.51716	0.28942	0.858837	-0.219849	0.150334	0.877535	-0.37252	0.949562	0.152446	1.88968	0.0572131	1	0.152671	0.150334	0.877535
P00751	CFB	Complement factor B	19.7089	19.5632	19.8677	18.0125	18.9037	17.8725	18.4094	18.3043	18.6606	18.6987	19.0964	18.6329	1.90946	0.0620182	1.45037	3.09728	0.0065277	1.25516	2.22609	0.0202087	0.90394	1.90946	0.0620182	-1.45037	0.224447	0.975206	-0.195201	0.704477	0.409666	-0.546425	3.09728	0.0065277	-1.25516	0.224447	0.975206	0.195201	0.914831	0.274098	-0.351224	2.22609	0.0202087	-0.90394	0.704477	0.409666	0.546425	0.914831	0.274098
P00797	REN	Renin							19.3685	17.8962	20.087				-4.34294e-08	0	0	0	1	NaN	-4.34294e-08	0	0	-4.34294e-08	0	0	0	1	NaN	-4.34294e-08	0	0	0	1	NaN	0	1	NaN	0	1	NaN	-4.34294e-08	0	0	-4.34294e-08	0	0	0	1
P01024	C3	Complement C3	19.7601	20.5795	21.6574	19.6539	19.7326	20.6969	18.6419	17.7555	19.0575	23.8829	23.3092	22.8736	0.422757	0.701079	0.637841	1.50487	0.0469051	2.1807	1.90564	0.0299162	-2.6896	0.422757	0.701079	-0.637841	1.40993	0.100618	1.54286	2.76757	0.0161138	-3.32744	1.50487	0.0469051	-2.1807	1.40993	0.100618	-1.54286	3.26586	0.0289819	-4.8703	1.90564	0.0299162	2.6896	2.76757	0.0161138	3.32744	3.26586	0.0289819
P01033	TIMP1	Metalloproteinase inhibitor 1	26.4211	26.4843	26.7099	26.9387	26.5276	28.3127	26.4903	26.3239	26.168	27.259	27.0915	26.6131	0.589064	0.516079	-0.721266	0.759096	0.214217	0.211034	0.992062	0.140849	-0.449446	0.589064	0.516079	0.721266	0.785344	0.3273	0.9323	0.180345	1	0.27182	0.759096	0.214217	-0.211034	0.785344	0.3273	-0.9323	1.43084	0.133767	-0.66048	0.992062	0.140849	0.449446	0.180345	1	-0.27182	1.43084	0.133767
P01034	CST3	Cystatin-C	21.5345	21.5654	22.7877	22.4901	22.7113	23.2777	22.4727	22.5687	22.5901	22.2766	22.443	22.1019	0.845017	0.325708	-0.86387	0.63229	0.27869	-0.581334	0.297756	0.583591	-0.311309	0.845017	0.325708	0.86387	0.523463	0.556529	0.282536	1.0198	0.231921	0.552561	0.63229	0.27869	0.581334	0.523463	0.556529	-0.282536	1.20995	0.17862	0.270025	0.297756	0.583591	0.311309	1.0198	0.231921	-0.552561	1.20995	0.17862
P01137	TGFB1	Transforming growth factor beta-1 proprotein	16.3507	17.1002	15.0961	16.2214		15.9601	17.0887	18.4232	17.8759	19.278	19.5986	19.6343	0.0401001	1	0.091602	1.08169	0.109973	-1.61363	2.2953	0.0196279	-3.32128	0.0401001	1	-0.091602	1.35513	0.110736	-1.70523	3.52564	0.00871945	-3.41288	1.08169	0.109973	1.61363	1.35513	0.110736	1.70523	1.87445	0.0817818	-1.70766	2.2953	0.0196279	3.32128	3.52564	0.00871945	3.41288	1.87445	0.0817818
P01210	PENK	Proenkephalin-A	18.028	16.9243	14.4713	23.0109	23.4186	21.9675	12.5838	15.8363	11.9769	15.3126	12.2409	13.6834	2.29193	0.036954	-6.32447	0.879138	0.165956	3.00889	0.927113	0.158693	2.72887	2.29193	0.036954	6.32447	2.73377	0.0123135	9.33336	3.10561	0.0111882	9.05334	0.879138	0.165956	-3.00889	2.73377	0.0123135	-9.33336	0.0654173	0.963387	-0.28002	0.927113	0.158693	-2.72887	3.10561	0.0111882	-9.05334	0.0654173	0.963387
P01344	IGF2	Insulin-like growth factor II	15.152	15.5689	16.4188	16.5638			19.4622	16.9634	18.0822	15.2189	16.3552	15.2971	0	1	-0.850503	1.40731	0.0562783	-2.45602	0.0592983	0.934684	0.0894883	0	1	0.850503	0	1	-1.60552	0	1	0.939991	1.40731	0.0562783	2.45602	0	1	1.60552	1.45848	0.128676	2.54551	0.0592983	0.934684	-0.0894883	0	1	-0.939991	1.45848	0.128676
P01889	HLA-B	HLA class I histocompatibility antigen, B alpha chain	16.2099	15.8243	16.5044	16.4402	15.8804	19.0662	20.11	20.6713	19.2067	17.3346	17.6669	17.7561	0.401362	0.722586	-0.949388	2.90321	0.00617477	-3.81648	2.40669	0.0175064	-1.40635	0.401362	0.722586	0.949388	1.25683	0.133172	-2.86709	0.17491	1	-0.456962	2.90321	0.00617477	3.81648	1.25683	0.133172	2.86709	2.24766	0.0481804	2.41013	2.40669	0.0175064	1.40635	0.17491	1	0.456962	2.24766	0.0481804
P02452	COL1A1	Collagen alpha-1(I) chain	28.8905	29.1285	29.263	26.7721	27.019	25.6186	28.7534	28.7527	28.6539	27.3277	28.1306	28.9097	2.38299	0.0332932	2.62413	1.51839	0.0458186	0.373987	0.96907	0.147808	0.971311	2.38299	0.0332932	-2.62413	2.1856	0.0253551	-2.25015	1.23534	0.156803	-1.65282	1.51839	0.0458186	-0.373987	2.1856	0.0253551	2.25015	0.581587	0.458618	0.597324	0.96907	0.147808	-0.971311	1.23534	0.156803	1.65282	0.581587	0.458618
P02461	COL3A1	Collagen alpha-1(III) chain	26.0656	26.1546	26.3539	23.3329	23.4207	23.8245	25.772	26.7727	27.6054	25.8093	25.8668	26.6935	3.97761	0.0101605	2.66531	0.416612	0.43748	-0.525358	0.0807713	0.896159	0.0681807	3.97761	0.0101605	-2.66531	2.35393	0.0198353	-3.19067	2.88517	0.0143785	-2.59713	0.416612	0.43748	0.525358	2.35393	0.0198353	3.19067	0.420179	0.594307	0.593538	0.0807713	0.896159	-0.0681807	2.88517	0.0143785	2.59713	0.420179	0.594307
P02462	COL4A1	Collagen alpha-1(IV) chain	21.8663	22.447	21.4086	18.4645	19.5086	18.6389	23.9254	24.256	23.844	22.3496	23.9724	24.0614	2.63212	0.0236965	3.03661	2.52648	0.00988384	-2.10118	1.15564	0.104287	-1.55385	2.63212	0.0236965	-3.03661	3.91872	0.00442379	-5.13779	2.69055	0.0175427	-4.59046	2.52648	0.00988384	2.10118	3.91872	0.00442379	5.13779	0.407114	0.60601	0.547328	1.15564	0.104287	1.55385	2.69055	0.0175427	4.59046	0.407114	0.60601
P02545	LMNA	Prelamin-A/C	22.5448	22.6585	23.2245	21.7485	23.3479	22.4653	22.8992	22.7511	23.3593	22.0247	22.0354	22.2577	0.221692	1	0.288726	0.279957	0.590091	-0.193958	1.46072	0.0608123	0.703325	0.221692	1	-0.288726	0.412469	0.68396	-0.482684	0.3702	0.76749	0.414599	0.279957	0.590091	0.193958	0.412469	0.68396	0.482684	1.97446	0.0725138	0.897283	1.46072	0.0608123	-0.703325	0.3702	0.76749	-0.414599	1.97446	0.0725138
P02751	FN1	Fibronectin	30.0607	29.995	29.7208	30.1238	30.0927	29.8747	28.5397	28.6452	27.6774	29.4387	29.0972	29.5999	0.331525	0.825289	-0.10486	2.14376	0.0158162	1.63805	1.40704	0.065285	0.5469	0.331525	0.825289	0.10486	2.27585	0.022058	1.74291	1.75154	0.0643864	0.651759	2.14376	0.0158162	-1.63805	2.27585	0.022058	-1.74291	1.48474	0.128394	-1.09115	1.40704	0.065285	-0.5469	1.75154	0.0643864	-0.651759	1.48474	0.128394
P02786	TFRC	Transferrin receptor protein 1	16.3287	15.7801	15.7018				16.651	17.5578	17.9	18.2889	17.8538	17.9936	0	1	NaN	1.56347	0.04239	-1.43268	3.06691	0.0119399	-2.10853	0	1	NaN	0	1	NaN	0	1	NaN	1.56347	0.04239	1.43268	0	1	NaN	0.791822	0.332039	-0.675844	3.06691	0.0119399	2.10853	0	1	NaN	0.791822	0.332039
P02795	MT2A	Metallothionein-2				21.9377	13.9196	18.9453	16.2521	16.0613	15.5969	18.3978	17.55	16.9833	0	1	NaN	0	1	NaN	0	1	NaN	0	1	NaN	0.416642	0.681525	2.2974	0.093774	1	0.623818	0	1	NaN	0.416642	0.681525	-2.2974	1.67371	0.103011	-1.67359	0	1	NaN	0.093774	1	-0.623818	1.67371	0.103011
P03956	MMP1	Interstitial collagenase	22.103	20.2192	21.9966	23.4068	23.6257	19.5509	23.3857	21.1721	19.2173	19.8442	23.587	21.9157	0.199382	1	-0.75485	0.0459108	0.965353	0.18128	0.0988403	0.862823	-0.342677	0.199382	1	0.75485	0.201725	1	0.936129	0.0854753	1	0.412173	0.0459108	0.965353	-0.18128	0.201725	1	-0.936129	0.117786	0.913082	-0.523956	0.0988403	0.862823	0.342677	0.0854753	1	-0.412173	0.117786	0.913082
P04075	ALDOA	Fructose-bisphosphate aldolase A	22.3009	22.7921	22.4158	22.9989	23.055	22.9938	24.9496	24.098	24.449	25.2702	24.7396	24.2694	1.5753	0.098056	-0.512921	2.64165	0.00838707	-1.99592	2.64653	0.0146686	-2.2568	1.5753	0.098056	0.512921	2.40629	0.018575	-1.483	2.41591	0.0249461	-1.74388	2.64165	0.00838707	1.99592	2.40629	0.018575	1.483	0.275391	0.733833	-0.260881	2.64653	0.0146686	2.2568	2.41591	0.0249461	1.74388	0.275391	0.733833
P04080	CSTB	Cystatin-B	16.1494	16.5761	15.9963	13.842			19.26	17.9349	18.8213	20.5507	20.1022	19.1893	0	1	2.39859	2.32948	0.0121839	-2.43147	2.97708	0.0120923	-3.70683	0	1	-2.39859	0	1	-4.83006	0	1	-6.10543	2.32948	0.0121839	2.43147	0	1	4.83006	1.07267	0.225068	-1.27536	2.97708	0.0120923	3.70683	0	1	6.10543	1.07267	0.225068
P04083	ANXA1	Annexin A1	16.0283	16.2668	13.6014	16.5616			20.478	19.5477	20.2047	21.6482	18.3156	18.5581	0	1	-1.26277	2.22662	0.0136842	-4.77794	1.42953	0.0638069	-4.20847	0	1	1.26277	0	1	-3.51517	0	1	-2.9457	2.22662	0.0136842	4.77794	0	1	3.51517	0.197719	0.812542	0.569473	1.42953	0.0638069	4.20847	0	1	2.9457	0.197719	0.812542
P04156	PRNP	Major prion protein	16.183	17.2795	16.403	18.9737	18.3269	21.4778	19.5668	19.7443	19.9133	19.6084	21.2982	18.4015	1.36403	0.134628	-2.97101	3.05985	0.00582166	-3.11964	1.59611	0.0473696	-3.14753	1.36403	0.134628	2.97101	0.0529748	1	-0.148635	0.0473621	1	-0.17652	3.05985	0.00582166	3.11964	0.0529748	1	0.148635	0.0108681	1	-0.0278848	1.59611	0.0473696	3.14753	0.0473621	1	0.17652	0.0108681	1
P04179	SOD2	Superoxide dismutase [Mn], mitochondrial	15.78	16.7445	17.5497	14.8914	15.3033	18.1693	17.0159	17.8328	18.9431	21.0662	18.9401	18.3567	0.18956	1	0.570085	0.751697	0.21699	-1.23921	1.33367	0.0743356	-2.76292	0.18956	1	-0.570085	0.704111	0.386728	-1.80929	1.18765	0.171063	-3.33301	0.751697	0.21699	1.23921	0.704111	0.386728	1.80929	0.698112	0.388886	-1.52371	1.33367	0.0743356	2.76292	1.18765	0.171063	3.33301	0.698112	0.388886
P04216	THY1	Thy-1 membrane glycoprotein	16.0433	16.1499	16.3538				18.4285	18.6212	18.1217	19.7686	18.6972	18.4738	0	1	NaN	3.67683	0.00441963	-2.20811	2.61809	0.014837	-2.79754	0	1	NaN	0	1	NaN	0	1	NaN	3.67683	0.00441963	2.20811	0	1	NaN	0.623427	0.438692	-0.58943	2.61809	0.014837	2.79754	0	1	NaN	0.623427	0.438692
P04350	TUBB4A	Tubulin beta-4A chain		13.1777	12.7928		13.8101		18.6844	17.728	18.1922			14.0034	0	1	-0.824877	3.0632	0.00591121	-5.2163	0	1	-1.01819	0	1	0.824877	0	1	-4.39143	0	1	-0.193312	3.0632	0.00591121	5.2163	0	1	4.39143	0	1	4.19812	0	1	1.01819	0	1	0.193312	0	1
P04406	GAPDH	Glyceraldehyde-3-phosphate dehydrogenase	19.3811	18.8484	18.0942	18.7623	18.3219	19.0993	22.6621	22.7175	23.2608	23.3421	22.1259	22.5474	0.0362915	1	0.0467091	3.21463	0.00578566	-4.1056	2.78266	0.0128658	-3.89725	0.0362915	1	-0.0467091	3.8289	0.00483574	-4.1523	3.13813	0.0112005	-3.94396	3.21463	0.00578566	4.1056	3.8289	0.00483574	4.1523	0.198142	0.813522	0.208341	2.78266	0.0128658	3.89725	3.13813	0.0112005	3.94396	0.198142	0.813522
P04439	HLA-A	HLA class I histocompatibility antigen, A alpha chain	12.5389	13.1987	13.2028				17.6455	17.9884	17.5754	15.2302	15.1948	15.5567	0	1	NaN	4.31401	0.00407631	-4.75629	3.15193	0.0114532	-2.34707	0	1	NaN	0	1	NaN	0	1	NaN	4.31401	0.00407631	4.75629	0	1	NaN	3.82284	0.0294723	2.40922	3.15193	0.0114532	2.34707	0	1	NaN	3.82284	0.0294723
P04792	HSPB1	Heat shock protein beta-1	17.8075	19.1197	18.1594	18.5969	15.7123		22.8069	20.1656	21.0144	19.5621	17.8005	18.3139	0.415299	0.70643	1.20759	1.56557	0.042298	-2.96679	0.108707	0.846576	-0.196638	0.415299	0.70643	-1.20759	1.18153	0.15215	-4.17438	0.456671	0.657241	-1.40423	1.56557	0.042298	2.96679	1.18153	0.15215	4.17438	1.37858	0.141335	2.77015	0.108707	0.846576	0.196638	0.456671	0.657241	1.40423	1.37858	0.141335
P04908	H2AC8	Histone H2A type 1-B/E	19.514	18.8193	19.7521	19.4841	18.7972	18.1734	19.1424	19.7862	19.4962	20.0895	17.8396	19.479	0.505172	0.609186	0.543561	0.122989	0.811327	-0.113108	0.112479	0.842388	0.225806	0.505172	0.609186	-0.543561	0.71105	0.381872	-0.656668	0.154039	1	-0.317755	0.122989	0.811327	0.113108	0.71105	0.381872	0.656668	0.185578	0.826573	0.338914	0.112479	0.842388	-0.225806	0.154039	1	0.317755	0.185578	0.826573
P05067	APP	Amyloid-beta precursor protein	19.9538	20.0963	19.4873	21.5466	21.6558	21.8229	21.2366	21.443	21.7159	21.5006	21.3498	21.3072	3.09487	0.0160474	-1.82931	2.66563	0.00819245	-1.61938	2.87352	0.0124249	-1.54011	3.09487	0.0160474	1.82931	0.583917	0.491995	0.209925	1.35855	0.124376	0.289197	2.66563	0.00819245	1.61938	0.583917	0.491995	-0.209925	0.202969	0.809836	0.0792726	2.87352	0.0124249	1.54011	1.35855	0.124376	-0.289197	0.202969	0.809836
P05121	SERPINE1	Plasminogen activator inhibitor 1	25.6034	26.3459	26.0938	24.795	24.6764	25.2553	25.7614	25.3355	24.6315	27.1865	27.5828	27.0236	1.77079	0.0755001	1.10549	0.911774	0.154603	0.771563	1.98596	0.0273405	-1.24999	1.77079	0.0755001	-1.10549	0.374537	0.735312	-0.333925	3.20232	0.0111257	-2.35547	0.911774	0.154603	-0.771563	0.374537	0.735312	0.333925	2.2676	0.0473922	-2.02155	1.98596	0.0273405	1.24999	3.20232	0.0111257	2.35547	2.2676	0.0473922
P05155	SERPING1	Plasma protease C1 inhibitor	20.4264	20.2156	21.3155	17.7893	18.982	20.5612	21.7868	22.4319	22.6325	17.7758	18.8652	18.0818	0.820109	0.342239	1.54165	1.74085	0.0311335	-1.63123	2.17265	0.0217184	2.41158	0.820109	0.342239	-1.54165	1.70642	0.058284	-3.17288	0.4296	0.686273	0.869932	1.74085	0.0311335	1.63123	1.70642	0.058284	3.17288	3.2156	0.0298262	4.04281	2.17265	0.0217184	-2.41158	0.4296	0.686273	-0.869932	3.2156	0.0298262
P05161	ISG15	Ubiquitin-like protein ISG15		14.034		15.1048	14.2869	14.3058	16.9442	15.7162	15.7189	17.308	18.6024	18.9329	0	1	-0.531885	0	1	-2.09247	0	1	-4.24712	0	1	0.531885	1.47721	0.0889215	-1.56058	2.55963	0.0206741	-3.71523	0	1	2.09247	1.47721	0.0889215	1.56058	1.54517	0.120557	-2.15465	0	1	4.24712	2.55963	0.0206741	3.71523	1.54517	0.120557
P05231	IL6	Interleukin-6	19.9971	20.2431	21.2246	16.6435	18.0273	21.7413	16.3363	17.7882	16.7863	22.9548	22.5479	23.7121	0.464577	0.655631	1.68425	2.45643	0.0105962	3.51803	2.15491	0.0221349	-2.58331	0.464577	0.655631	-1.68425	0.50766	0.571725	1.83378	1.28302	0.143813	-4.26756	2.45643	0.0105962	-3.51803	0.50766	0.571725	-1.83378	3.43089	0.031145	-6.10134	2.15491	0.0221349	2.58331	1.28302	0.143813	4.26756	3.43089	0.031145
P05386	RPLP1	60S acidic ribosomal protein P1	19.0097	18.4247	18.299	16.2336	17.244	18.2425	20.2842	19.7655	20.139	19.9856	19.8226	19.482	1.01278	0.241293	1.33776	2.28531	0.0127547	-1.48513	1.95985	0.0285186	-1.18563	1.01278	0.241293	-1.33776	2.03229	0.0334317	-2.8229	1.8688	0.0549527	-2.52339	2.28531	0.0127547	1.48513	2.03229	0.0334317	2.8229	0.629712	0.433749	0.299502	1.95985	0.0285186	1.18563	1.8688	0.0549527	2.52339	0.629712	0.433749
P05387	RPLP2	60S acidic ribosomal protein P2	18.8891	18.909	18.2113	18.1658	18.0426	17.8547	21.3669	20.8426	21.2143	20.6824	20.4289	20.1396	1.236	0.165647	0.648762	3.05825	0.0057774	-2.47148	2.48616	0.0156543	-1.7472	1.236	0.165647	-0.648762	4.18656	0.00424456	-3.12024	3.72521	0.00734271	-2.39596	3.05825	0.0057774	2.47148	4.18656	0.00424456	3.12024	1.5148	0.124799	0.72428	2.48616	0.0156543	1.7472	3.72521	0.00734271	2.39596	1.5148	0.124799
P05388	RPLP0	60S acidic ribosomal protein P0	18.0941	17.2955	16.5866	13.0927		13.8742	20.9874	20.1669	20.5744	18.7966	18.5774	19.1564	2.04663	0.0509858	3.84191	2.55348	0.00955813	-3.25087	1.5037	0.0564379	-1.51809	2.04663	0.0509858	-3.84191	3.33765	0.0067442	-7.09278	3.16887	0.011015	-5.36	2.55348	0.00955813	3.25087	3.33765	0.0067442	7.09278	2.39967	0.0425936	1.73278	1.5037	0.0564379	1.51809	3.16887	0.011015	5.36	2.39967	0.0425936
P05556	ITGB1	Integrin beta-1	15.3141	15.6538	14.4254	12.675			18.1138	18.3839	19.1864	18.2375	18.4863	18.7971	0	1	2.45606	2.66696	0.00822043	-3.4303	2.96516	0.0121898	-3.3759	0	1	-2.45606	0	1	-5.88635	0	1	-5.83195	2.66696	0.00822043	3.4303	0	1	5.88635	0.0519046	0.980756	0.054402	2.96516	0.0121898	3.3759	0	1	5.83195	0.0519046	0.980756
P05783	KRT18	Keratin, type I cytoskeletal 18	18.4227	18.2232	18.6802			14.5354	19.6502	19.7847	18.2801	21.9574	21.3576	20.8105	0	1	3.9066	0.731758	0.226712	-0.796312	2.92391	0.0124468	-2.93316	0	1	-3.9066	0	1	-4.70291	0	1	-6.83976	0.731758	0.226712	0.796312	0	1	4.70291	1.66616	0.103112	-2.13685	2.92391	0.0124468	2.93316	0	1	6.83976	1.66616	0.103112
P05787	KRT8	Keratin, type II cytoskeletal 8	18.3623	19.7098	21.6522	24.0044	23.2136	23.7345	21.3082	20.7763	20.7446	23.4745	23.0582	22.6029	1.72218	0.0813148	-3.74275	0.459568	0.400952	-1.03494	1.47323	0.059623	-3.13714	1.72218	0.0813148	3.74275	3.10418	0.00871329	2.70781	0.819222	0.334725	0.605609	0.459568	0.400952	1.03494	3.10418	0.00871329	-2.70781	2.60192	0.0386962	-2.1022	1.47323	0.059623	3.13714	0.819222	0.334725	-0.605609	2.60192	0.0386962
P05997	COL5A2	Collagen alpha-2(V) chain	23.8445	23.6945	24.3397	21.4176	21.471	21.1224	24.2316	25.2995	25.85	23.1402	24.5034	24.8529	3.52373	0.0133354	2.62257	1.06849	0.112102	-1.16746	0.136318	0.811012	-0.205959	3.52373	0.0133354	-2.62257	2.83159	0.0110907	-3.79003	2.21581	0.0306824	-2.82853	1.06849	0.112102	1.16746	2.83159	0.0110907	3.79003	0.610852	0.444611	0.961505	0.136318	0.811012	0.205959	2.21581	0.0306824	2.82853	0.610852	0.444611
P06132	UROD	Uroporphyrinogen decarboxylase							15.1362		14.5618		13.942		-4.34294e-08	0	0	0	1	NaN	0	1	NaN	-4.34294e-08	0	0	0	1	NaN	0	1	NaN	0	1	NaN	0	1	NaN	0	1	0.906923	0	1	NaN	0	1	NaN	0	1
P06396	GSN	Gelsolin	21.3673	20.3764	21.7866	19.9399	19.9448	19.1832	21.8603	21.6447	21.9685	20.7593	20.0257	20.2759	1.41725	0.123759	1.48749	0.687374	0.249035	-0.647732	0.809756	0.201013	0.823116	1.41725	0.123759	-1.48749	2.8571	0.0111743	-2.13522	0.934962	0.273995	-0.664371	0.687374	0.249035	0.647732	2.8571	0.0111743	2.13522	2.4756	0.040977	1.47085	0.809756	0.201013	-0.823116	0.934962	0.273995	0.664371	2.4756	0.040977
P06454	PTMA	Prothymosin alpha		16.1223	16.708	18.1185	18.6129	17.1906	18.293	17.8402	18.7506	18.5265	18.6625	18.8551	1.12615	0.199559	-1.55885	1.72901	0.0316254	-1.87943	2.54428	0.0151875	-2.26618	1.12615	0.199559	1.55885	0.258983	0.91338	-0.320583	0.760778	0.373086	-0.707331	1.72901	0.0316254	1.87943	0.258983	0.91338	0.320583	0.622088	0.438671	-0.386748	2.54428	0.0151875	2.26618	0.760778	0.373086	0.707331	0.622088	0.438671
P06576	ATP5F1B	ATP synthase subunit beta, mitochondrial	16.0355	16.3261	15.7367				18.2521	18.4926	19.3674	19.003	17.3594	18.1824	0	1	NaN	2.6694	0.008282	-2.67129	1.88535	0.0304699	-2.14884	0	1	NaN	0	1	NaN	0	1	NaN	2.6694	0.008282	2.67129	0	1	NaN	0.375845	0.631315	0.522449	1.88535	0.0304699	2.14884	0	1	NaN	0.375845	0.631315
P06703	S100A6	Protein S100-A6	19.7649	19.9617	20.1048	22.0071	22.513	22.6563	22.1792	21.5303	21.9562	21.9718	21.5409	21.5289	3.42922	0.0126768	-2.44836	3.08741	0.00608607	-1.94479	3.22905	0.0119045	-1.73675	3.42922	0.0126768	2.44836	0.854512	0.284927	0.503571	1.35765	0.124034	0.71161	3.08741	0.00608607	1.94479	0.854512	0.284927	-0.503571	0.362126	0.644994	0.20804	3.22905	0.0119045	1.73675	1.35765	0.124034	-0.71161	0.362126	0.644994
P06733	ENO1	Alpha-enolase	22.6861	22.8807	22.0443	22.8854	23.0732	22.8142	24.6292	24.0201	24.6497	24.6832	24.4415	24.2304	0.664169	0.443326	-0.387234	2.35954	0.0117325	-1.89596	2.59489	0.0147213	-1.91466	0.664169	0.443326	0.387234	2.62198	0.0140172	-1.50872	3.25932	0.0103867	-1.52742	2.35954	0.0117325	1.89596	2.62198	0.0140172	1.50872	0.0256229	1	-0.018699	2.59489	0.0147213	1.91466	3.25932	0.0103867	1.52742	0.0256229	1
P06744	GPI	Glucose-6-phosphate isomerase	19.9897	20.4764	19.9667	17.9013	17.7073	17.4622	21.6429	20.8845	21.405	22.2317	22.2088	21.2337	3.5199	0.0124925	2.454	1.8576	0.0252685	-1.16656	2.04435	0.0257666	-1.74715	3.5199	0.0124925	-2.454	3.82865	0.00458393	-3.62055	3.54637	0.00923658	-4.20115	1.8576	0.0252685	1.16656	3.82865	0.00458393	3.62055	0.660985	0.415369	-0.580595	2.04435	0.0257666	1.74715	3.54637	0.00923658	4.20115	0.660985	0.415369
P06748	NPM1	Nucleophosmin	19.9263	19.9295	20.7971	19.0685	19.4324	18.5382	21.2569	20.9747	21.3612	20.772	20.6614	20.9999	1.43954	0.119571	1.2046	1.45869	0.0516402	-0.979965	0.903724	0.165951	-0.59347	1.43954	0.119571	-1.2046	2.8128	0.0111519	-2.18456	2.53067	0.0212814	-1.79807	1.45869	0.0516402	0.979965	2.8128	0.0111519	2.18456	1.19134	0.183724	0.386496	0.903724	0.165951	0.59347	2.53067	0.0212814	1.79807	1.19134	0.183724
P06753	TPM3	Tropomyosin alpha-3 chain	18.4895	19.0166	19.1894	17.641	18.7745	18.5627	20.4553	19.5261	20.073	19.7872	19.4444	18.9744	0.634509	0.471329	0.572411	1.51291	0.0462807	-1.11965	0.729968	0.235801	-0.503496	0.634509	0.471329	-0.572411	1.73526	0.0553784	-1.69206	1.2034	0.166469	-1.07591	1.51291	0.0462807	1.11965	1.73526	0.0553784	1.69206	0.794813	0.333256	0.616151	0.729968	0.235801	0.503496	1.2034	0.166469	1.07591	0.794813	0.333256
P07093	SERPINE2	Glia-derived nexin	24.723	24.5535	24.8811	24.1608	23.9831	25.5989	23.1359	23.8423	21.3441	26.3984	25.0877	25.0639	0.0949811	1	0.138258	1.2193	0.0823383	1.9451	0.818959	0.197235	-0.797485	0.0949811	1	-0.138258	0.936117	0.243734	1.80684	0.623174	0.473843	-0.935743	1.2193	0.0823383	-1.9451	0.936117	0.243734	-1.80684	1.47148	0.129778	-2.74258	0.818959	0.197235	0.797485	0.623174	0.473843	0.935743	1.47148	0.129778
P07108	DBI	Acyl-CoA-binding protein	17.212	17.7527	16.2095	17.8257	18.1254	18.7939	18.84	18.6476	19.0537	19.641	19.1014	18.7376	1.04504	0.226938	-1.19028	1.73022	0.0316288	-1.78902	1.79996	0.0349909	-2.10195	1.04504	0.226938	1.19028	0.903229	0.257374	-0.598734	1.10407	0.198424	-0.911664	1.73022	0.0316288	1.78902	0.903229	0.257374	0.598734	0.471726	0.552786	-0.31293	1.79996	0.0349909	2.10195	1.10407	0.198424	0.911664	0.471726	0.552786
P07195	LDHB	L-lactate dehydrogenase B chain	20.141	20.612	19.9246	20.2397	20.1873	20.3996	22.8433	22.5533	23.2812	22.49	22.2176	21.7544	0.0825733	1	-0.0496737	3.0915	0.00626703	-2.66674	2.54563	0.0152791	-1.92813	0.0825733	1	0.0496737	3.53587	0.00551324	-2.61707	2.95613	0.0134831	-1.87846	3.0915	0.00626703	2.66674	3.53587	0.00551324	2.61707	1.1523	0.195319	0.738609	2.54563	0.0152791	1.92813	2.95613	0.0134831	1.87846	1.1523	0.195319
P07197	NEFM	Neurofilament medium polypeptide	13.119	12.8903				12.6371	19.5989	17.6889	18.1759	13.5836			0	1	0.367529	2.28589	0.0128995	-5.48322	0	1	-0.57892	0	1	-0.367529	0	1	-5.85075	0	1	-0.946449	2.28589	0.0128995	5.48322	0	1	5.85075	0	1	4.9043	0	1	0.57892	0	1	0.946449	0	1
P07237	P4HB	Protein disulfide-isomerase	22.7139	23.1697	23.0385	22.7301	23.2039	23.6737	23.6972	23.1307	23.367	24.2153	23.6018	23.1325	0.306059	0.861949	-0.228565	0.931283	0.148769	-0.424234	0.924647	0.159231	-0.675852	0.306059	0.861949	0.228565	0.242803	0.942725	-0.195669	0.465849	0.649765	-0.447287	0.931283	0.148769	0.424234	0.242803	0.942725	0.195669	0.287013	0.722961	-0.251617	0.924647	0.159231	0.675852	0.465849	0.649765	0.447287	0.287013	0.722961
P07339	CTSD	Cathepsin D	17.3769	17.1575	17.5202	17.2705	18.9599	20.0636	18.8911	18.6474	18.9349	19.3609	18.8411	18.4912	0.79717	0.358005	-1.41317	3.35627	0.00588369	-1.47296	2.31504	0.0193982	-1.5462	0.79717	0.358005	1.41317	0.0244817	1	-0.059782	0.0538947	1	-0.133029	3.35627	0.00588369	1.47296	0.0244817	1	0.059782	0.0979144	0.931177	-0.0732473	2.31504	0.0193982	1.5462	0.0538947	1	0.133029	0.0979144	0.931177
P07355	ANXA2	Annexin A2	21.0366	21.469	21.4274	20.4646	19.8849	19.3857	23.7659	22.8569	23.7755	24.2912	22.2759	22.1009	1.83023	0.0701599	1.39928	2.52584	0.00984287	-2.1551	1.03508	0.13034	-1.57832	1.83023	0.0701599	-1.39928	2.90983	0.0106242	-3.55438	1.74602	0.0648066	-2.9776	2.52584	0.00984287	2.1551	2.90983	0.0106242	3.55438	0.306873	0.698966	0.576779	1.03508	0.13034	1.57832	1.74602	0.0648066	2.9776	0.306873	0.698966
P07437	TUBB	Tubulin beta chain	19.3427	19.2229	18.1406	14.974	16.2993	16.439	23.3886	21.7955	22.4967	20.1329	20.4447	20.9168	2.1159	0.0487239	2.99799	2.43944	0.010742	-3.6582	1.63752	0.0443369	-1.59604	2.1159	0.0487239	-2.99799	3.2746	0.0069315	-6.65619	3.04458	0.0119985	-4.59403	2.43944	0.010742	3.6582	3.2746	0.0069315	6.65619	1.79601	0.087898	2.06216	1.63752	0.0443369	1.59604	3.04458	0.0119985	4.59403	1.79601	0.087898
P07585	DCN	Decorin	23.5829	23.6551	23.6556	22.3695	22.4482	23.872	21.4868	23.3096	24.3551	22.8671	21.1374	21.5652	0.683405	0.433305	0.734685	0.278487	0.590961	0.580734	1.56745	0.0501204	1.77463	0.683405	0.433305	-0.734685	0.0547398	1	-0.153952	0.660234	0.444149	1.03994	0.278487	0.590961	-0.580734	0.0547398	1	0.153952	0.533497	0.494654	1.1939	1.56745	0.0501204	-1.77463	0.660234	0.444149	-1.03994	0.533497	0.494654
P07602	PSAP	Prosaposin	20.2351	19.6715	20.3382	20.9445	19.9293	22.643	21.1487	21.2046	21.3671	21.5539	21.3549	20.2025	0.596154	0.509486	-1.09067	2.22474	0.0136898	-1.1585	0.952667	0.152066	-0.955533	0.596154	0.509486	1.09067	0.0286991	1	-0.0678279	0.051831	1	0.135141	2.22474	0.0136898	1.1585	0.0286991	1	0.0678279	0.181226	0.833102	0.202969	0.952667	0.152066	0.955533	0.051831	1	-0.135141	0.181226	0.833102
P07686	HEXB	Beta-hexosaminidase subunit beta	15.3683	15.5201	15.2587	16.0677	18.6454	19.3843	16.7402	16.3706	16.5894	17.0306	16.1368	15.719	1.2346	0.165368	-2.65006	3.07667	0.00601023	-1.18435	1.08901	0.117388	-0.913091	1.2346	0.165368	2.65006	0.656162	0.426189	1.4657	0.739616	0.386038	1.73696	3.07667	0.00601023	1.18435	0.656162	0.426189	-1.4657	0.270596	0.73678	0.271261	1.08901	0.117388	0.913091	0.739616	0.386038	-1.73696	0.270596	0.73678
P07711	CTSL	Cathepsin L1	19.084	18.1124	19.3331	19.3376	19.7717	20.6584	19.5445	20.1473	20.6057	19.9951	19.8932	20.0633	0.937751	0.276129	-1.07938	1.22223	0.0819744	-1.25603	1.41424	0.0649518	-1.14071	0.937751	0.276129	1.07938	0.131091	1	-0.176651	0.0539393	1	-0.0613244	1.22223	0.0819744	1.25603	0.131091	1	0.176651	0.136814	0.890259	0.115327	1.41424	0.0649518	1.14071	0.0539393	1	0.0613244	0.136814	0.890259
P07737	PFN1	Profilin-1	21.9699	22.0908	21.5475	22.6307	23.105	22.5221	23.8289	23.1391	23.5806	24.3002	24.0337	23.7677	1.65514	0.0865525	-0.883207	2.49504	0.0102215	-1.64678	3.18311	0.0116288	-2.16446	1.65514	0.0865525	0.883207	1.32556	0.116546	-0.763571	2.25374	0.0296496	-1.28125	2.49504	0.0102215	1.64678	1.32556	0.116546	0.763571	0.955558	0.259505	-0.51768	3.18311	0.0116288	2.16446	2.25374	0.0296496	1.28125	0.955558	0.259505
P07858	CTSB	Cathepsin B	21.166	21.1189	22.0023	23.6233	23.8745	23.4357	22.0408	23.5375	23.3423	22.7686	23.0337	22.105	2.67289	0.0223574	-2.2154	1.31401	0.0681003	-1.54447	1.41139	0.0650039	-1.20671	2.67289	0.0223574	2.2154	0.619616	0.459076	0.670928	1.53104	0.0930998	1.00869	1.31401	0.0681003	1.54447	0.619616	0.459076	-0.670928	0.244928	0.763792	0.337763	1.41139	0.0650039	1.20671	1.53104	0.0930998	-1.00869	0.244928	0.763792
P07910	HNRNPC	Heterogeneous nuclear ribonucleoproteins C1/C2	17.0951	16.9022	17.2911				18.1441	18.3453	18.8017	18.2096	18.0093	18.4795	0	1	NaN	2.39501	0.0113297	-1.33423	2.52383	0.0154968	-1.13666	0	1	NaN	0	1	NaN	0	1	NaN	2.39501	0.0113297	1.33423	0	1	NaN	0.34462	0.658228	0.197572	2.52383	0.0154968	1.13666	0	1	NaN	0.34462	0.658228
P07942	LAMB1	Laminin subunit beta-1	23.9873	23.3636	23.4949	23.8709	23.7699	24.1167	24.8219	25.5268	25.5207	23.4729	24.5988	23.7358	0.634328	0.469877	-0.303921	2.29002	0.012832	-1.67454	0.340417	0.535351	-0.320592	0.634328	0.469877	0.303921	2.23382	0.0231503	-1.37062	0.01555	1	-0.0166702	2.29002	0.012832	1.67454	2.23382	0.0231503	1.37062	1.51582	0.125379	1.35395	0.340417	0.535351	0.320592	0.01555	1	0.0166702	1.51582	0.125379
P07951	TPM2	Tropomyosin beta chain	17.8912	19.0829	19.7334	13.6115		17.0948	22.4389	20.7129	20.4353	17.8204	19.9887	18.0024	1.02197	0.238285	3.54933	1.29962	0.0700605	-2.29321	0.124256	0.826015	0.298687	1.02197	0.238285	-3.54933	1.50053	0.085046	-5.84254	0.88128	0.300356	-3.25065	1.29962	0.0700605	2.29321	1.50053	0.085046	5.84254	1.29849	0.156466	2.5919	0.124256	0.826015	-0.298687	0.88128	0.300356	3.25065	1.29849	0.156466
P07996	THBS1	Thrombospondin-1	26.8522	27.0672	27.2372	25.5223	25.6114	27.0109	26.3315	25.7888	24.8038	26.7246	25.9277	26.0999	0.949654	0.270903	1.00403	1.42495	0.0544374	1.41088	1.40186	0.0656929	0.801507	0.949654	0.270903	-1.00403	0.244471	0.941757	0.406849	0.138834	1	-0.202527	1.42495	0.0544374	-1.41088	0.244471	0.941757	-0.406849	0.527434	0.498741	-0.609376	1.40186	0.0656929	-0.801507	0.138834	1	0.202527	0.527434	0.498741
P08123	COL1A2	Collagen alpha-2(I) chain	28.7511	28.6338	28.7786	26.9898	27.1957	26.5621	27.9503	28.3987	28.4786	27.6206	27.9594	28.2939	3.14837	0.0164577	1.80529	1.22811	0.0812506	0.44529	1.72917	0.0382947	0.763144	3.14837	0.0164577	-1.80529	2.26427	0.0224946	-1.36	1.744	0.0647102	-1.04215	1.22811	0.0812506	-0.44529	2.26427	0.0224946	1.36	0.552943	0.479888	0.317854	1.72917	0.0382947	-0.763144	1.744	0.0647102	1.04215	0.552943	0.479888
P08133	ANXA6	Annexin A6	13.6494	14.1691	13.6977	14.4531			16.9236	16.121	16.6274	16.7492	15.2344	15.8274	0	1	-0.614357	3.15919	0.00608294	-2.71857	1.9511	0.0285902	-2.09825	0	1	0.614357	0	1	-2.10421	0	1	-1.48389	3.15919	0.00608294	2.71857	0	1	2.10421	0.550046	0.4803	0.620316	1.9511	0.0285902	2.09825	0	1	1.48389	0.550046	0.4803
P08195	SLC3A2	4F2 cell-surface antigen heavy chain	16.0817	16.3189	15.9988	13.6391			17.3327	17.4145	17.6427	17.4709	17.7484	18.7446	0	1	2.494	3.24503	0.00557431	-1.33018	2.01669	0.0264292	-1.85484	0	1	-2.494	0	1	-3.82418	0	1	-4.34883	3.24503	0.00557431	1.33018	0	1	3.82418	0.589186	0.453362	-0.524657	2.01669	0.0264292	1.85484	0	1	4.34883	0.589186	0.453362
P08238	HSP90AB1	Heat shock protein HSP 90-beta	21.1559	20.7011	20.3474	18.8384	19.0486	18.5831	23.3773	22.865	23.4187	23.2098	23.2906	23.0625	2.67785	0.0233788	1.91142	2.96934	0.00563397	-2.48553	3.26376	0.0122581	-2.45283	2.67785	0.0233788	-1.91142	4.40683	0.00383406	-4.39695	5.07756	0.00244661	-4.36425	2.96934	0.00563397	2.48553	4.40683	0.00383406	4.39695	0.0595679	0.970902	0.0327021	3.26376	0.0122581	2.45283	5.07756	0.00244661	4.36425	0.0595679	0.970902
P08253	MMP2	72 kDa type IV collagenase	25.4963	25.1931	25.5367	26.5323	26.6605	27.1183	25.7439	26.5265	26.2742	25.6532	25.0885	26.0128	2.5483	0.0252039	-1.36171	1.41258	0.055873	-0.772865	0.239309	0.657249	-0.176174	2.5483	0.0252039	1.36171	0.945944	0.240002	0.58884	1.67218	0.0727752	1.18553	1.41258	0.055873	0.772865	0.945944	0.240002	-0.58884	0.776091	0.340713	0.596692	0.239309	0.657249	0.176174	1.67218	0.0727752	-1.18553	0.776091	0.340713
P08294	SOD3	Extracellular superoxide dismutase [Cu-Zn]	19.3224	18.8528	21.9739	15.7891	15.0738	16.2723	18.3656	16.7632	18.6304	15.424	14.5554	15.8559	1.86448	0.0659206	4.33797	0.874985	0.167193	2.12995	1.98866	0.0272944	4.77128	1.86448	0.0659206	-4.33797	1.50365	0.0852188	-2.20802	0.347544	0.801195	0.433316	0.874985	0.167193	-2.12995	1.50365	0.0852188	2.20802	1.71408	0.0962538	2.64133	1.98866	0.0272944	-4.77128	0.347544	0.801195	-0.433316	1.71408	0.0962538
P08476	INHBA	Inhibin beta A chain	22.5222	23.6089	22.4364	20.492	21.1411	23.2273	21.2259	21.5553	20.0276	25.2473	25.0591	24.8726	0.61104	0.494034	1.23568	1.48643	0.0485675	1.91956	2.30565	0.0195545	-2.20382	0.61104	0.494034	-1.23568	0.292392	0.855418	0.683884	1.83991	0.057535	-3.43949	1.48643	0.0485675	-1.91956	0.292392	0.855418	-0.683884	3.00789	0.0274956	-4.12338	2.30565	0.0195545	2.20382	1.83991	0.057535	3.43949	3.00789	0.0274956
P08572	COL4A2	Collagen alpha-2(IV) chain	21.9637	22.9246	21.4191	20.8681	20.3911	20.3798	24.1789	24.7966	24.5	23.2172	23.3161	24.3601	1.53232	0.104274	1.55613	2.13519	0.0158348	-2.38937	1.25417	0.0861964	-1.52869	1.53232	0.104274	-1.55613	4.09429	0.00429495	-3.9455	2.81998	0.0155348	-3.08481	2.13519	0.0158348	2.38937	4.09429	0.00429495	3.9455	0.992151	0.246388	0.860685	1.25417	0.0861964	1.52869	2.81998	0.0155348	3.08481	0.992151	0.246388
P08603	CFH	Complement factor H	20.1329	19.7468	19.629	20.5093	20.9921	22.6759	20.5457	21.894	20.5906	21.3974	21.2629	20.8057	1.08538	0.213303	-1.55621	1.18027	0.089457	-1.17385	2.30534	0.0194369	-1.31905	1.08538	0.213303	1.55621	0.184196	1	0.382367	0.127797	1	0.237163	1.18027	0.089457	1.17385	0.184196	1	-0.382367	0.110134	0.918093	-0.145204	2.30534	0.0194369	1.31905	0.127797	1	-0.237163	0.110134	0.918093
P08670	VIM	Vimentin	25.425	25.6097	25.5351	25.2406	25.8794	25.3118	27.4812	26.8923	26.8149	25.4267	24.9616	24.6036	0.0774049	1	0.0459785	2.68005	0.00813482	-1.53953	1.01052	0.136277	0.525955	0.0774049	1	-0.0459785	2.25462	0.022524	-1.58551	0.700458	0.412013	0.479976	2.68005	0.00813482	1.53953	2.25462	0.022524	1.58551	2.53859	0.0425336	2.06549	1.01052	0.136277	-0.525955	0.700458	0.412013	-0.479976	2.53859	0.0425336
P08727	KRT19	Keratin, type I cytoskeletal 19	13.4225	16.106	13.9554							18.2521	17.6185	17.2391	0	1	NaN	0	1	NaN	1.67369	0.041476	-3.2086	0	1	NaN	-4.34294e-08	0	0	0	1	NaN	0	1	NaN	-4.34294e-08	0	0	0	1	NaN	1.67369	0.041476	3.2086	0	1	NaN	0	1
P08729	KRT7	Keratin, type II cytoskeletal 7	18.7308	19.1254	19.0353				17.7795	18.6827	15.7783	16.1299	17.5701	16.2883	0	1	NaN	0.829538	0.183293	1.55033	2.08894	0.0241961	2.30106	0	1	NaN	0	1	NaN	0	1	NaN	0.829538	0.183293	-1.55033	0	1	NaN	0.316135	0.687531	0.750731	2.08894	0.0241961	-2.30106	0	1	NaN	0.316135	0.687531
P08758	ANXA5	Annexin A5	18.0586	18.0332	17.6079	17.5072		15.1739	20.4746	19.8045	20.5546	22.8142	19.2844	19.5893	0.749619	0.384525	1.55934	2.98203	0.00557123	-2.37796	1.09961	0.11541	-2.66275	0.749619	0.384525	-1.55934	1.62744	0.0678528	-3.9373	1.05211	0.22079	-4.22209	2.98203	0.00557123	2.37796	1.62744	0.0678528	3.9373	0.0876613	0.940362	-0.284791	1.09961	0.11541	2.66275	1.05211	0.22079	4.22209	0.0876613	0.940362
P08865	RPSA	40S ribosomal protein SA	13.6393	15.0836	12.9667				18.9253	18.3905	19.1156	17.5164	17.0054	17.5517	0	1	NaN	2.7571	0.00714362	-4.91388	2.22547	0.0201204	-3.4613	0	1	NaN	0	1	NaN	0	1	NaN	2.7571	0.00714362	4.91388	0	1	NaN	2.18371	0.0513573	1.45259	2.22547	0.0201204	3.4613	0	1	NaN	2.18371	0.0513573
P09211	GSTP1	Glutathione S-transferase P	21.2852	21.5695	20.9473	20.4558	20.51	20.8754	22.9251	22.3381	22.2913	23.2493	22.944	22.5296	1.36913	0.133775	0.653549	1.99892	0.0195836	-1.25083	2.3993	0.017539	-1.64027	1.36913	0.133775	-0.653549	2.84569	0.0110187	-1.90438	3.12823	0.0111651	-2.29382	1.99892	0.0195836	1.25083	2.84569	0.0110187	1.90438	0.597343	0.448959	-0.389446	2.3993	0.017539	1.64027	3.12823	0.0111651	2.29382	0.597343	0.448959
P09341	CXCL1	Growth-regulated alpha protein	20.2273	17.5513	20.7391	18.5651	18.6941	24.4929	15.1793		15.3082	25.525	24.7194	24.7101	0.188179	1	-1.07815	1.35205	0.0625391	4.26217	2.22938	0.0201734	-5.4789	0.188179	1	1.07815	0.90419	0.257709	5.34032	1.04768	0.222109	-4.40075	1.35205	0.0625391	-4.26217	0.90419	0.257709	-5.34032	3.98476	0.0304502	-9.74107	2.22938	0.0201734	5.4789	1.04768	0.222109	4.40075	3.98476	0.0304502
P09382	LGALS1	Galectin-1	22.7438	22.8328	22.8138	23.3307	23.2624	24.2146	24.9186	24.1521	24.2969	24.4933	24.4781	23.9129	1.22953	0.166492	-0.805761	2.66159	0.00811202	-1.65907	2.82902	0.0122145	-1.49796	1.22953	0.166492	0.805761	1.03721	0.200298	-0.85331	0.893312	0.293294	-0.692201	2.66159	0.00811202	1.65907	1.03721	0.200298	0.85331	0.205522	0.808644	0.161109	2.82902	0.0122145	1.49796	0.893312	0.293294	0.692201	0.205522	0.808644
P09486	SPARC	SPARC	27.5516	27.9346	28.1715	26.884	26.9245	27.6999	27.2476	26.8425	26.237	27.2603	27.9159	27.2803	1.0482	0.226278	0.716411	1.49124	0.0481549	1.11017	0.64331	0.284793	0.400375	1.0482	0.226278	-0.716411	0.424605	0.673224	0.393764	0.389864	0.735778	-0.316036	1.49124	0.0481549	-1.11017	0.424605	0.673224	-0.393764	0.909968	0.276126	-0.7098	0.64331	0.284793	-0.400375	0.389864	0.735778	0.316036	0.909968	0.276126
P09493	TPM1	Tropomyosin alpha-1 chain	23.0074	24.1308	23.7917	21.155	21.2862	21.2544	25.28	23.9267	23.5582	23.622	23.6882	22.2688	2.70458	0.0224144	2.41145	0.420364	0.435407	-0.611652	0.324691	0.551773	0.450333	2.70458	0.0224144	-2.41145	2.34588	0.0199027	-3.0231	1.87212	0.0549155	-1.96112	0.420364	0.435407	0.611652	2.34588	0.0199027	3.0231	0.692407	0.392733	1.06199	0.324691	0.551773	-0.450333	1.87212	0.0549155	1.96112	0.692407	0.392733
P09603	CSF1	Macrophage colony-stimulating factor 1	18.1209	18.2867	18.1131	18.5984	19.61	21.4944	18.2835	18.9381	19.9246	18.454	18.4554	18.2609	0.95052	0.271494	-1.72736	0.846076	0.177566	-0.875134	1.18486	0.0992745	-0.216512	0.95052	0.271494	1.72736	0.365802	0.743631	0.852228	0.822475	0.336031	1.51085	0.846076	0.177566	0.875134	0.365802	0.743631	-0.852228	0.614376	0.443758	0.658622	1.18486	0.0992745	0.216512	0.822475	0.336031	-1.51085	0.614376	0.443758
P09651	HNRNPA1	Heterogeneous nuclear ribonucleoprotein A1	19.749	19.6955	19.815	15.9003	17.8557	17.2445	20.7453	20.8807	21.2258	20.1614	20.4862	20.7794	2.04979	0.0516279	2.75301	2.9061	0.00623869	-1.19741	1.78319	0.0358276	-0.72249	2.04979	0.0516279	-2.75301	2.57334	0.0150752	-3.95042	2.34324	0.0276469	-3.4755	2.9061	0.00623869	1.19741	2.57334	0.0150752	3.95042	0.972834	0.254454	0.474924	1.78319	0.0358276	0.72249	2.34324	0.0276469	3.4755	0.972834	0.254454
P09871	C1S	Complement C1s subcomponent	23.1843	22.8639	23.7455	21.0459	21.1469	21.3359	23.2263	24.4863	24.5627	22.6723	22.9363	23.5116	2.8145	0.0206402	2.08831	0.754089	0.216249	-0.827228	0.248632	0.645807	0.224468	2.8145	0.0206402	-2.08831	2.56435	0.0148204	-2.91553	2.6856	0.0174868	-1.86384	0.754089	0.216249	0.827228	2.56435	0.0148204	2.91553	0.987804	0.247847	1.0517	0.248632	0.645807	-0.224468	2.6856	0.0174868	1.86384	0.987804	0.247847
P09936	UCHL1	Ubiquitin carboxyl-terminal hydrolase isozyme L1	19.8508	19.6479	18.7711	19.6818	19.5175	20.4813	23.2914	22.3795	22.5499	23.3212	23.4293	22.3291	0.455213	0.663352	-0.470275	2.80397	0.00679005	-3.31697	2.7665	0.0130067	-3.60324	0.455213	0.663352	0.470275	2.65133	0.013647	-2.84669	2.61612	0.0193962	-3.13297	2.80397	0.00679005	3.31697	2.65133	0.013647	2.84669	0.253523	0.755726	-0.286273	2.7665	0.0130067	3.60324	2.61612	0.0193962	3.13297	0.253523	0.755726
P09960	LTA4H	Leukotriene A-4 hydrolase	14.7477	14.9815	14.6087	13.8947			17.0872	17.3589	17.3194	17.5654	16.8337	16.7151	0	1	0.884556	4.24731	0.00415891	-2.47584	2.84966	0.0123431	-2.25877	0	1	-0.884556	0	1	-3.3604	0	1	-3.14332	4.24731	0.00415891	2.47584	0	1	3.3604	0.318703	0.685137	0.217079	2.84966	0.0123431	2.25877	0	1	3.14332	0.318703	0.685137
P09972	ALDOC	Fructose-bisphosphate aldolase C	16.2202	16.8467	15.2094	15.1141			18.7748	17.6027	18.4356	19.1152	18.1221	17.3927	0	1	0.978053	1.6772	0.0344419	-2.17889	1.42729	0.063764	-2.11787	0	1	-0.978053	0	1	-3.15694	0	1	-3.09593	1.6772	0.0344419	2.17889	0	1	3.15694	0.0338715	1	0.0610154	1.42729	0.063764	2.11787	0	1	3.09593	0.0338715	1
P0C0L4	C4A	Complement C4-A	13.0323	12.5688	12.4538				13.7278	16.1853	16.6713		12.563		0	1	NaN	1.42566	0.0544831	-2.84317	0	1	0.121991	0	1	NaN	0	1	NaN	0	1	NaN	1.42566	0.0544831	2.84317	0	1	NaN	0	1	2.96517	0	1	-0.121991	0	1	NaN	0	1
P0C0L5	C4B_2	Complement C4-B	15.3879		13.7945		13.9099		18.3063	20.9236	21.3098		13.2087		0	1	0.681246	1.5877	0.040626	-5.5887	0	1	1.38246	0	1	-0.681246	0	1	-6.26995	0	1	0.701219	1.5877	0.040626	5.5887	0	1	6.26995	0	1	6.97117	0	1	-1.38246	0	1	-0.701219	0	1
P0DMV9	HSPA1B	Heat shock 70 kDa protein 1B	17.1136	17.5158	16.998	14.3822			19.7195	18.943	19.6979	21.1979	18.4861	18.6423	0	1	2.827	2.76954	0.0070396	-2.24433	1.17571	0.101124	-2.23295	0	1	-2.827	0	1	-5.07133	0	1	-5.05995	2.76954	0.0070396	2.24433	0	1	5.07133	0.00406904	1	0.0113824	1.17571	0.101124	2.23295	0	1	5.05995	0.00406904	1
P0DP25	CALM3	Calmodulin-3	21.1587	21.6464	21.2904	21.9777	22.235	22.7005	22.7746	22.2663	22.4949	23.3428	22.8767	22.2974	1.66487	0.0863847	-0.939283	2.28525	0.0127033	-1.1468	1.9292	0.0293015	-1.47386	1.66487	0.0863847	0.939283	0.331959	0.789957	-0.207515	0.655571	0.445848	-0.534573	2.28525	0.0127033	1.1468	0.331959	0.789957	0.207515	0.413696	0.59847	-0.327058	1.9292	0.0293015	1.47386	0.655571	0.445848	0.534573	0.413696	0.59847
P10124	SRGN	Serglycin	19.4044	20.5263	19.7722	21.6293	22.1945	22.4336	21.8954	21.7712	22.186	16.7266	18.7652	18.5785	2.23427	0.0406753	-2.1848	2.36195	0.0117211	-2.04987	1.20925	0.0945891	1.87755	2.23427	0.0406753	2.1848	0.192859	1	0.134939	2.37398	0.0263054	4.06235	2.36195	0.0117211	2.04987	0.192859	1	-0.134939	2.39257	0.0417768	3.92741	1.20925	0.0945891	-1.87755	2.37398	0.0263054	-4.06235	2.39257	0.0417768
P10145	CXCL8	Interleukin-8	18.2795	16.0422	18.7197	19.9541	19.1827	25.647	15.3676	15.2142		25.5797	24.7497	24.1865	0.824186	0.340371	-3.91414	0.950689	0.143196	2.38958	2.82793	0.0120752	-7.15815	0.824186	0.340371	3.91414	1.01629	0.207105	6.30372	0.713206	0.404382	-3.244	0.950689	0.143196	-2.38958	1.01629	0.207105	-6.30372	3.4392	0.0356471	-9.54773	2.82793	0.0120752	7.15815	0.713206	0.404382	3.244	3.4392	0.0356471
P10321	HLA-C	HLA class I histocompatibility antigen, C alpha chain	16.0871	14.9522	16.8342	17.9767	18.0181	18.6852	19.179	19.6971	19.1216	16.4108	17.3978	18.1451	1.72784	0.0808606	-2.26884	2.37064	0.0116492	-3.37476	0.850734	0.184964	-1.36007	1.72784	0.0808606	2.26884	1.70647	0.0585739	-1.10592	0.756509	0.375391	0.90878	2.37064	0.0116492	3.37476	1.70647	0.0585739	1.10592	1.70725	0.0969567	2.0147	0.850734	0.184964	1.36007	0.756509	0.375391	-0.90878	1.70725	0.0969567
P10599	TXN	Thioredoxin	19.8327	19.9792	19.1928	20.1397	20.7812	22.5305	22.0049	21.6907	22.3509	22.7191	21.4872	21.1573	0.917919	0.285492	-1.48218	2.8	0.00680225	-2.34725	1.78375	0.0359145	-2.1196	0.917919	0.285492	1.48218	0.512864	0.566692	-0.865066	0.302045	0.878967	-0.637417	2.8	0.00680225	2.34725	0.512864	0.566692	0.865066	0.167726	0.853897	0.227648	1.78375	0.0359145	2.1196	0.302045	0.878967	0.637417	0.167726	0.853897
P10646	TFPI	Tissue factor pathway inhibitor	16.9954	16.0295	16.3023	18.7257	17.9448	19.1325	17.8653	18.7194	18.5913	18.9519	18.4341	17.7591	2.05613	0.0513944	-2.15857	2.11876	0.0162661	-1.94959	1.90344	0.0299449	-1.93927	2.05613	0.0513944	2.15857	0.181502	1	0.208985	0.16876	1	0.219297	2.11876	0.0162661	1.94959	0.181502	1	-0.208985	0.00777421	1	0.0103118	1.90344	0.0299449	1.93927	0.16876	1	-0.219297	0.00777421	1
P10809	HSPD1	60 kDa heat shock protein, mitochondrial	14.5377	14.975	14.5014			14.3236	15.8316	17.2812	18.3658	17.7225	16.7122	17.3557	0	1	0.347737	1.53151	0.0446847	-2.48814	2.83708	0.0125188	-2.59214	0	1	-0.347737	0	1	-2.83588	0	1	-2.93987	1.53151	0.0446847	2.48814	0	1	2.83588	0.0449004	0.985586	-0.103996	2.83708	0.0125188	2.59214	0	1	2.93987	0.0449004	0.985586
P10909	CLU	Clusterin	20.2525	20.4845	20.1222	22.6404	23.0302	21.7879	20.1131	21.5549	22.2994	21.4547	20.4096	20.1418	2.34647	0.0347651	-2.19979	0.729556	0.227391	-1.03608	0.389011	0.485489	-0.382334	2.34647	0.0347651	2.19979	0.720034	0.375308	1.16371	1.54263	0.0916369	1.81746	0.729556	0.227391	1.03608	0.720034	0.375308	-1.16371	0.360296	0.646087	0.653747	0.389011	0.485489	0.382334	1.54263	0.0916369	-1.81746	0.360296	0.646087
P10915	HAPLN1	Hyaluronan and proteoglycan link protein 1	22.9278	22.855	21.4706	21.2334	21.3328	21.227	15.2479		14.7114	23.4496	25.6301	23.6707	1.1412	0.194553	1.1534	2.85616	0.00660385	7.43815	1.02462	0.13224	-1.83231	1.1412	0.194553	-1.1534	4.11929	0.00446017	6.28475	1.89928	0.0530711	-2.98571	2.85616	0.00660385	-7.43815	4.11929	0.00446017	-6.28475	2.68632	0.0366898	-9.27047	1.02462	0.13224	1.83231	1.89928	0.0530711	2.98571	2.68632	0.0366898
P11021	HSPA5	Endoplasmic reticulum chaperone BiP	22.6282	22.8763	22.8828	21.6297	21.8698	22.1879	23.8991	23.4804	23.651	24.4328	23.7925	23.4563	2.10771	0.0491113	0.899983	2.4021	0.0113087	-0.881033	1.67345	0.04136	-1.09811	2.10771	0.0491113	-0.899983	3.03727	0.00897875	-1.78102	2.43074	0.0246564	-1.99809	2.4021	0.0113087	0.881033	3.03727	0.00897875	1.78102	0.280823	0.728139	-0.217075	1.67345	0.04136	1.09811	2.43074	0.0246564	1.99809	0.280823	0.728139
P11047	LAMC1	Laminin subunit gamma-1	24.4271	24.0293	24.3483	24.0048	23.92	24.2172	25.0784	25.7071	25.6078	23.8162	24.7837	23.79	0.66628	0.444316	0.220921	2.18669	0.0146569	-1.19619	0.147461	0.796514	0.13825	0.66628	0.444316	-0.220921	2.56742	0.0148535	-1.41711	0.0866283	1	-0.0826702	2.18669	0.0146569	1.19619	2.56742	0.0148535	1.41711	1.60573	0.109596	1.33444	0.147461	0.796514	-0.13825	0.0866283	1	0.0826702	1.60573	0.109596
P11142	HSPA8	Heat shock cognate 71 kDa protein	21.163	21.3583	20.8349	19.0596	18.8383	18.6093	23.7562	23.1938	23.7663	22.4704	22.3382	22.3622	3.46888	0.0131131	2.283	3.26544	0.00580199	-2.45336	2.88752	0.0124254	-1.27152	3.46888	0.0131131	-2.283	4.48685	0.0047833	-4.73636	4.89209	0.00150003	-3.55452	3.26544	0.00580199	2.45336	4.48685	0.0047833	4.73636	2.43915	0.0419432	1.18184	2.88752	0.0124254	1.27152	4.89209	0.00150003	3.55452	2.43915	0.0419432
P11279	LAMP1	Lysosome-associated membrane glycoprotein 1	15.5011	15.916	16.6697	16.6104			17.3935	17.1033	17.5384	17.0167	16.7672	16.5347	0	1	-0.581436	1.6444	0.0366333	-1.31609	0.942341	0.154643	-0.743917	0	1	0.581436	0	1	-0.73465	0	1	-0.162482	1.6444	0.0366333	1.31609	0	1	0.73465	1.40999	0.136984	0.572168	0.942341	0.154643	0.743917	0	1	0.162482	1.40999	0.136984
P11940	PABPC1	Polyadenylate-binding protein 1	16.5843	16.3317	16.0415	15.9731			17.6713	17.7585	18.3191	17.3232	17.1963	17.4204	0	1	0.34615	2.47012	0.0104834	-1.59709	2.37265	0.0182377	-0.994097	0	1	-0.34615	0	1	-1.94324	0	1	-1.34025	2.47012	0.0104834	1.59709	0	1	1.94324	1.32473	0.152124	0.602997	2.37265	0.0182377	0.994097	0	1	1.34025	1.32473	0.152124
P12081	HARS1	Histidine--tRNA ligase, cytoplasmic		14.0174	12.6102				16.4495	16.4862	17.1453	15.9904	15.8627	15.7494	0	1	NaN	1.9556	0.0212841	-3.37984	1.76412	0.0366189	-2.55369	0	1	NaN	0	1	NaN	0	1	NaN	1.9556	0.0212841	3.37984	0	1	NaN	1.60096	0.109165	0.826147	1.76412	0.0366189	2.55369	0	1	NaN	1.60096	0.109165
P12107	COL11A1	Collagen alpha-1(XI) chain	19.9914	19.8105	17.1755	14.2041	16.0373	17.0154	18.2262	17.4619	16.9427	20.2755	19.6871	20.7534	1.2395	0.165954	3.24017	0.668293	0.259152	1.44889	0.577791	0.326277	-1.2462	1.2395	0.165954	-3.24017	0.925542	0.24885	-1.79129	2.15582	0.0343389	-4.48637	0.668293	0.259152	-1.44889	0.925542	0.24885	1.79129	2.29353	0.046019	-2.69508	0.577791	0.326277	1.2462	2.15582	0.0343389	4.48637	2.29353	0.046019
P12109	COL6A1	Collagen alpha-1(VI) chain	26.4355	25.9353	25.6951	26.6628	26.827	25.5982	26.2474	26.8571	27.2534	25.9638	25.6625	26.2734	0.31487	0.84719	-0.340748	0.981373	0.13549	-0.764055	0.0689875	0.915739	0.0553716	0.31487	0.84719	0.340748	0.365652	0.741706	-0.423306	0.395056	0.733828	0.39612	0.981373	0.13549	0.764055	0.365652	0.741706	0.423306	1.12804	0.203657	0.819426	0.0689875	0.915739	-0.0553716	0.395056	0.733828	-0.39612	1.12804	0.203657
P12110	COL6A2	Collagen alpha-2(VI) chain	24.3554	23.793	23.3064	24.4634	24.6318	23.2532	24.4858	24.6994	25.1759	23.6588	23.5184	24.2978	0.219117	1	-0.29786	1.24511	0.0786827	-0.968798	0.00571669	1	-0.0067393	0.219117	1	0.29786	0.629907	0.44979	-0.670938	0.230044	1	0.291121	1.24511	0.0786827	0.968798	0.629907	0.44979	0.670938	1.42234	0.135579	0.962059	0.00571669	1	0.0067393	0.230044	1	-0.291121	1.42234	0.135579
P12111	COL6A3	Collagen alpha-3(VI) chain	25.0521	24.7553	24.1782	25.7948	25.4815	24.2969	26.2203	26.2527	26.7325	24.133	24.6683	25.493	0.432838	0.689413	-0.529195	2.329	0.0121438	-1.73993	0.0767896	0.902748	-0.102885	0.432838	0.689413	0.529195	1.17315	0.153304	-1.21074	0.284774	0.903739	0.42631	2.329	0.0121438	1.73993	1.17315	0.153304	1.21074	1.72549	0.0962042	1.63705	0.0767896	0.902748	0.102885	0.284774	0.903739	-0.42631	1.72549	0.0962042
P12277	CKB	Creatine kinase B-type	13.5766	13.4914	13.3705				15.5255	14.1251	15.3909	12.6697	12.0064		0	1	NaN	1.56789	0.042296	-1.53435	1.66433	0.0420978	1.14145	0	1	NaN	0	1	NaN	0	1	NaN	1.56789	0.042296	1.53435	0	1	NaN	1.62749	0.106647	2.67581	1.66433	0.0420978	-1.14145	0	1	NaN	1.62749	0.106647
P12814	ACTN1	Alpha-actinin-1	23.605	24.2731	23.9309	22.7546	23.1359	22.7819	26.102	25.2363	25.3199	25.1593	24.9928	24.4761	1.98966	0.0549032	1.04555	2.06435	0.0177903	-1.61642	1.537	0.0534233	-0.939704	1.98966	0.0549032	-1.04555	3.04013	0.00922736	-2.66197	2.93653	0.0135411	-1.98526	2.06435	0.0177903	1.61642	3.04013	0.00922736	2.66197	0.918898	0.2747	0.676714	1.537	0.0534233	0.939704	2.93653	0.0135411	1.98526	0.918898	0.2747
P13489	RNH1	Ribonuclease inhibitor	14.6598	15.5399	13.9184	13.5596			17.0364	16.9397	16.7468	17.1478	16.1128	16.9061	0	1	1.14643	2.00584	0.0195334	-2.20159	1.6347	0.0443338	-2.01617	0	1	-1.14643	0	1	-3.34802	0	1	-3.1626	2.00584	0.0195334	2.20159	0	1	3.34802	0.2235	0.79158	0.185418	1.6347	0.0443338	2.01617	0	1	3.1626	0.2235	0.79158
P13497	BMP1	Bone morphogenetic protein 1	19.2864	19.1114	19.4311	18.9799	19.5487	18.9666	19.9042	20.2621	20.2587	19.1539	19.9386	19.4985	0.201354	1	0.11124	2.3436	0.0120611	-0.865379	0.445306	0.429083	-0.254014	0.201354	1	-0.11124	1.90796	0.0407623	-0.976618	0.542877	0.553141	-0.365253	2.3436	0.0120611	0.865379	1.90796	0.0407623	0.976618	1.12207	0.204572	0.611365	0.445306	0.429083	0.254014	0.542877	0.553141	0.365253	1.12207	0.204572
P13500	CCL2	C-C motif chemokine 2	17.081	17.1704	18.4011	17.8107	18.742	20.8923	20.2546	18.5572	19.599	22.3414	22.0267	22.1007	0.726232	0.401307	-1.59749	1.37359	0.060088	-1.9194	3.34097	0.0116	-4.60542	0.726232	0.401307	1.59749	0.112445	1	-0.321912	1.51518	0.0955279	-3.00793	1.37359	0.060088	1.9194	0.112445	1	0.321912	2.22648	0.0491631	-2.68602	3.34097	0.0116	4.60542	1.51518	0.0955279	3.00793	2.22648	0.0491631
P13611	VCAN	Versican core protein	24.9644	24.8494	24.8935	23.0815	23.2249	24.1093	24.145	23.5089	20.8269	24.2729	24.1035	24.8408	1.94135	0.0591709	1.43053	0.954984	0.142096	2.07549	1.03459	0.129546	0.496704	1.94135	0.0591709	-1.43053	0.238131	0.950252	0.64496	1.12274	0.191727	-0.933824	0.954984	0.142096	-2.07549	0.238131	0.950252	-0.64496	0.690517	0.393152	-1.57878	1.03459	0.129546	-0.496704	1.12274	0.191727	0.933824	0.690517	0.393152
P13639	EEF2	Elongation factor 2	20.1708	20.0761	19.2347	19.1121	18.1356	16.9302	22.6397	22.2448	22.7432	22.1112	22.2318	22.3208	1.19127	0.176656	1.7679	2.90462	0.00620684	-2.71537	2.85412	0.0125928	-2.39409	1.19127	0.176656	-1.7679	2.63757	0.0136594	-4.48327	2.55527	0.0206184	-4.16199	2.90462	0.00620684	2.71537	2.63757	0.0136594	4.48327	0.917368	0.274605	0.321283	2.85412	0.0125928	2.39409	2.55527	0.0206184	4.16199	0.917368	0.274605
P13667	PDIA4	Protein disulfide-isomerase A4	19.7167	19.8888	19.5937	19.0723	17.8364	17.9753	20.629	20.587	20.8477	21.5167	21.0899	20.8671	1.64091	0.0882424	1.43839	2.90119	0.00615184	-0.954828	2.61681	0.0147257	-1.42481	1.64091	0.0882424	-1.43839	2.40989	0.0185712	-2.39321	2.55992	0.0209286	-2.8632	2.90119	0.00615184	0.954828	2.40989	0.0185712	2.39321	1.06708	0.225942	-0.469984	2.61681	0.0147257	1.42481	2.55992	0.0209286	2.8632	1.06708	0.225942
P13693	TPT1	Translationally-controlled tumor protein	19.1362	19.4968	18.5728	19.5159	19.8538	20.4074	21.3106	20.6333	20.8024	20.9964	20.7167	20.5125	1.07757	0.214287	-0.857124	2.2668	0.0129312	-1.84683	2.27844	0.0197512	-1.67328	1.07757	0.214287	0.857124	1.39799	0.102521	-0.989709	1.29549	0.140405	-0.816156	2.2668	0.0129312	1.84683	1.39799	0.102521	0.989709	0.282921	0.726347	0.173552	2.27844	0.0197512	1.67328	1.29549	0.140405	0.816156	0.282921	0.726347
P13797	PLS3	Plastin-3	20.7164	21.2697	20.5793	18.5738			23.0306	22.3168	22.3679	23.3127	23.2042	22.542	0	1	2.28139	2.27366	0.012833	-1.71656	2.60223	0.0146193	-2.16442	0	1	-2.28139	0	1	-3.99795	0	1	-4.44581	2.27366	0.012833	1.71656	0	1	3.99795	0.602411	0.446448	-0.447858	2.60223	0.0146193	2.16442	0	1	4.44581	0.602411	0.446448
P13987	CD59	CD59 glycoprotein	23.5549	23.1323	24.0157	23.2888	23.8211	23.0969	23.2328	23.726	23.0852	22.8286	23.1176	23.9103	0.189002	1	0.165359	0.275208	0.594306	0.21962	0.274929	0.610252	0.282129	0.189002	1	-0.165359	0.065009	1	0.0542609	0.108404	1	0.116769	0.275208	0.594306	-0.21962	0.065009	1	-0.0542609	0.0573299	0.972236	0.0625083	0.274929	0.610252	-0.282129	0.108404	1	-0.116769	0.0573299	0.972236
P14174	MIF	Macrophage migration inhibitory factor	19.1994	19.108	18.8482	20.5522	20.0588	20.5746	21.0029	21.2009	20.6902	21.4943	21.9077	20.2506	2.60432	0.0248276	-1.34332	3.33297	0.00593811	-1.91278	1.88255	0.0305447	-2.16566	2.60432	0.0248276	1.34332	1.19205	0.149689	-0.569461	0.714972	0.404185	-0.822346	3.33297	0.00593811	1.91278	1.19205	0.149689	0.569461	0.185756	0.828019	-0.252885	1.88255	0.0305447	2.16566	0.714972	0.404185	0.822346	0.185756	0.828019
P14314	PRKCSH	Glucosidase 2 subunit beta	19.2338	19.7906	19.5048	18.5703	18.6287	19.0828	20.1945	19.7161	19.9542	20.5865	20.3121	19.7031	1.51679	0.107411	0.74916	0.984628	0.134775	-0.445177	1.05892	0.124582	-0.690841	1.51679	0.107411	-0.74916	2.30481	0.0215521	-1.19434	2.02708	0.0436222	-1.44	0.984628	0.134775	0.445177	2.30481	0.0215521	1.19434	0.344608	0.656621	-0.245664	1.05892	0.124582	0.690841	2.02708	0.0436222	1.44	0.344608	0.656621
P14543	NID1	Nidogen-1	22.5447	21.3101	22.4764	20.5495	20.3854	21.5978	24.466	25.1438	25.685	22.0923	22.4519	22.912	1.07827	0.214896	1.26615	2.30125	0.0127761	-2.98791	0.33187	0.544899	-0.374988	1.07827	0.214896	-1.26615	2.92079	0.0108377	-4.25406	1.66801	0.0730491	-1.64114	2.30125	0.0127761	2.98791	2.92079	0.0108377	4.25406	2.44978	0.0425989	2.61293	0.33187	0.544899	0.374988	1.66801	0.0730491	1.64114	2.44978	0.0425989
P14550	AKR1A1	Aldo-keto reductase family 1 member A1	12.0178	13.84				13.9834	15.9338		13.7482				0	1	-1.05454	0.507048	0.362994	-1.91213	0	1	NaN	0	1	1.05454	0	1	-0.857587	0	1	NaN	0.507048	0.362994	1.91213	0	1	0.857587	0	1	NaN	0	1	NaN	0	1	NaN	0	1
P14618	PKM	Pyruvate kinase PKM	21.5041	21.7211	20.6856	21.4452	21.2278	22.8914	24.3577	23.7954	24.2149	24.0352	23.5207	23.2943	0.379602	0.754964	-0.551177	2.85385	0.00658594	-2.81904	2.41718	0.0173535	-2.31312	0.379602	0.754964	0.551177	1.83996	0.0453773	-2.26787	1.44593	0.106356	-1.76194	2.85385	0.00658594	2.81904	1.83996	0.0453773	2.26787	0.849437	0.310317	0.505922	2.41718	0.0173535	2.31312	1.44593	0.106356	1.76194	0.849437	0.310317
P14625	HSP90B1	Endoplasmin	21.8435	21.8963	22.0455	19.5299	19.543	19.5451	23.1226	22.6391	22.8555	23.3813	23.1024	22.9235	5.60453	0.00143929	2.38909	2.46234	0.0105618	-0.943994	2.9295	0.0127427	-1.20731	5.60453	0.00143929	-2.38909	4.73509	0.00360103	-3.33309	4.95005	0.00164076	-3.5964	2.46234	0.0105618	0.943994	4.73509	0.00360103	3.33309	0.611865	0.444948	-0.263313	2.9295	0.0127427	1.20731	4.95005	0.00164076	3.5964	0.611865	0.444948
P15018	LIF	Leukemia inhibitory factor	14.6185	14.8525	15.3661	19.5076	19.6257	22.8883	15.8507	17.1352	17.0308	22.3243	21.7786	21.4887	2.14727	0.0474123	-5.72818	1.67907	0.0343894	-1.72651	4.51549	0.00892563	-6.91816	2.14727	0.0474123	5.72818	1.55857	0.0768745	4.00166	0.451716	0.660534	-1.18999	1.67907	0.0343894	1.72651	1.55857	0.0768745	-4.00166	3.38523	0.0302733	-5.19165	4.51549	0.00892563	6.91816	0.451716	0.660534	1.18999	3.38523	0.0302733
P15121	AKR1B1	Aldo-keto reductase family 1 member B1	17.7929	17.8451	17.2509	18.7606	18.9573	22.2007	20.7033	21.0696	22.1382	22.0933	21.4649	20.3779	0.970187	0.261664	-2.34325	2.83831	0.00661421	-3.67409	2.6292	0.0147731	-3.68244	0.970187	0.261664	2.34325	0.484096	0.596129	-1.33084	0.475035	0.640324	-1.33918	2.83831	0.00661421	3.67409	0.484096	0.596129	1.33084	0.00413501	1	-0.00834592	2.6292	0.0147731	3.68244	0.475035	0.640324	1.33918	0.00413501	1
P15144	ANPEP	Aminopeptidase N	18.1044	17.7735	17.6887	16.4853	18.9148	18.3704	16.5808	15.3653	17.2412	18.3091	17.5726	18.411	0.0306372	1	-0.0679525	1.21652	0.0826747	1.45976	0.341825	0.534689	-0.242043	0.0306372	1	0.0679525	0.765518	0.341427	1.52771	0.0784475	1	-0.174091	1.21652	0.0826747	-1.45976	0.765518	0.341427	-1.52771	1.30789	0.154754	-1.7018	0.341825	0.534689	0.242043	0.0784475	1	0.174091	1.30789	0.154754
P15151	PVR	Poliovirus receptor	16.1238	16.7013	16.9503	17.1605	16.9478	17.8175	19.8277	19.1793	19.8087	19.2127	18.9362	18.6935	0.9352	0.276613	-0.716791	3.12603	0.00628425	-3.01344	2.9202	0.0121206	-2.35567	0.9352	0.276613	0.716791	2.61326	0.0141597	-2.29665	2.25422	0.0298888	-1.63888	3.12603	0.00628425	3.01344	2.61326	0.0141597	2.29665	1.18686	0.183844	0.657778	2.9202	0.0121206	2.35567	2.25422	0.0298888	1.63888	1.18686	0.183844
P15291	B4GALT1	Beta-1,4-galactosyltransferase 1	20.5566	20.1674	20.5575	19.6376	20.2069	21.3579	19.5973	21.0851	20.5263	21.673	21.4374	21.4523	0.0167706	1	0.0263977	0.01781	1	0.0242793	2.71951	0.0131289	-1.09373	0.0167706	1	-0.0263977	0.00103644	1	-0.00211843	1.02787	0.229554	-1.12013	0.01781	1	-0.0242793	0.00103644	1	0.00211843	1.19294	0.183945	-1.11801	2.71951	0.0131289	1.09373	1.02787	0.229554	1.12013	1.19294	0.183945
P15311	EZR	Ezrin	17.1279	17.4899	16.8868	15.9932		14.2805	20.671	20.4144	19.8304	18.8391	18.759	18.9432	1.23892	0.16535	2.03135	3.3016	0.00587226	-3.13703	3.10387	0.0118093	-1.67885	1.23892	0.16535	-2.03135	2.26368	0.0223677	-5.16837	1.98708	0.0460048	-3.7102	3.3016	0.00587226	3.13703	2.26368	0.0223677	5.16837	2.3385	0.0442128	1.45817	3.10387	0.0118093	1.67885	1.98708	0.0460048	3.7102	2.3385	0.0442128
P15531	NME1	Nucleoside diphosphate kinase A	20.2674	20.634	20.326	20.5915	19.7736	20.1865	22.4104	21.606	22.1379	22.6164	22.3417	21.7679	0.358053	0.781165	0.22528	2.47989	0.0103044	-1.6423	2.58191	0.0145899	-1.83288	0.358053	0.781165	-0.22528	2.29945	0.0216594	-1.86758	2.4071	0.0251774	-2.05816	2.47989	0.0103044	1.6423	2.29945	0.0216594	1.86758	0.215394	0.79574	-0.190575	2.58191	0.0145899	1.83288	2.4071	0.0251774	2.05816	0.215394	0.79574
P16035	TIMP2	Metalloproteinase inhibitor 2	23.2924	23.2702	23.5413	24.0525	24.0067	24.1277	24.5344	24.7746	24.8362	24.1477	24.2018	24.008	2.75049	0.0218824	-0.694338	3.3548	0.00577258	-1.34705	2.70477	0.0132699	-0.751176	2.75049	0.0218824	0.694338	2.56881	0.0149459	-0.652709	0.348476	0.801923	-0.0568384	3.3548	0.00577258	1.34705	2.56881	0.0149459	0.652709	2.2686	0.0479995	0.59587	2.70477	0.0132699	0.751176	0.348476	0.801923	0.0568384	2.2686	0.0479995
P16070	CD44	CD44 antigen	19.2871	19.1726	19.4019	21.0262	21.5509	21.6396	21.8625	21.8368	22.7275	22.2921	22.4445	21.905	3.32577	0.014393	-2.11838	3.16662	0.00616369	-2.85505	4.13845	0.0106328	-2.92669	3.32577	0.014393	2.11838	0.98752	0.219677	-0.73667	1.49726	0.0979805	-0.808313	3.16662	0.00616369	2.85505	0.98752	0.219677	0.73667	0.0754201	0.952335	-0.0716426	4.13845	0.0106328	2.92669	1.49726	0.0979805	0.808313	0.0754201	0.952335
P16930	FAH	Fumarylacetoacetase	14.6636	14.72	12.8877				16.9672	16.5012	16.9891	17.2841	16.7978	15.9324	0	1	NaN	1.92708	0.0222207	-2.72873	1.63725	0.0442184	-2.58104	0	1	NaN	0	1	NaN	0	1	NaN	1.92708	0.0222207	2.72873	0	1	NaN	0.127055	0.901142	0.147696	1.63725	0.0442184	2.58104	0	1	NaN	0.127055	0.901142
P16949	STMN1	Stathmin	13.4058	13.2291	12.219	16.7499			19.0261	18.5748	19.1152	15.2232	15.1378	16.1092	0	1	-3.79861	3.90133	0.00409989	-5.95405	2.20335	0.0205773	-2.53879	0	1	3.79861	0	1	-2.15544	0	1	1.25981	3.90133	0.00409989	5.95405	0	1	2.15544	3.196	0.0267453	3.41525	2.20335	0.0205773	2.53879	0	1	-1.25981	3.196	0.0267453
P17096	HMGA1	High mobility group protein HMG-I/HMG-Y	15.7101	16.4994	16.3588	15.3874	15.4661	15.4501	18.866	17.9709	18.7778	17.3495	17.1499	17.3094	1.43693	0.119613	0.754846	2.48198	0.0103094	-2.34884	1.9016	0.0299493	-1.08023	1.43693	0.119613	-0.754846	3.38923	0.00630411	-3.10369	5.01444	0.00188623	-1.83507	2.48198	0.0103094	2.34884	3.38923	0.00630411	3.10369	1.91713	0.079069	1.26861	1.9016	0.0299493	1.08023	5.01444	0.00188623	1.83507	1.91713	0.079069
P17174	GOT1	Aspartate aminotransferase, cytoplasmic	15.6314	14.613	15.1008				15.9305	15.738	16.931	17.5229	16.4333	16.7556	0	1	NaN	1.07939	0.110061	-1.08476	1.82616	0.0335756	-1.78887	0	1	NaN	0	1	NaN	0	1	NaN	1.07939	0.110061	1.08476	0	1	NaN	0.647948	0.421211	-0.704106	1.82616	0.0335756	1.78887	0	1	NaN	0.647948	0.421211
P17931	LGALS3	Galectin-3	17.8728	17.6372	17.6447	16.202	16.0419	16.6356	19.9897	18.9772	19.9878	18.9098	18.2379	18.1903	2.74246	0.0213809	1.42512	2.29856	0.0127999	-1.93334	1.38671	0.0674523	-0.727746	2.74246	0.0213809	-1.42512	3.03919	0.00909062	-3.35846	2.74238	0.0165422	-2.15287	2.29856	0.0127999	1.93334	3.03919	0.00909062	3.35846	1.37461	0.141816	1.20559	1.38671	0.0674523	0.727746	2.74238	0.0165422	2.15287	1.37461	0.141816
P17936	IGFBP3	Insulin-like growth factor-binding protein 3	23.3864	22.9147	23.0491	23.257	22.7156	22.3656	23.803	21.9231	21.3668	22.7972	23.1059	21.0443	0.499854	0.614622	0.337351	0.428646	0.428017	0.752394	0.537793	0.355504	0.800913	0.499854	0.614622	-0.337351	0.205227	1	0.415043	0.267754	0.934297	0.463562	0.428646	0.428017	-0.752394	0.205227	1	-0.415043	0.0164687	1	0.0485191	0.537793	0.355504	-0.800913	0.267754	0.934297	-0.463562	0.0164687	1
P17948	FLT1	Vascular endothelial growth factor receptor 1							12.9524			19.6641	19.2173	20.0716	-4.34294e-08	0	0	0	1	NaN	0	1	NaN	-4.34294e-08	0	0	0	1	NaN	0	1	NaN	0	1	NaN	0	1	NaN	0	1	-6.69859	0	1	NaN	0	1	NaN	0	1
P18065	IGFBP2	Insulin-like growth factor-binding protein 2	14.3527	14.7541	14.732	21.6258	21.4091	24.4136	20.9932	21.234	19.5518	15.2262	14.8225	14.1751	2.89095	0.0218901	-7.86993	3.4188	0.00640485	-5.98007	0.143065	0.803082	-0.128329	2.89095	0.0218901	7.86993	0.792775	0.322846	1.88986	2.80001	0.0151991	7.7416	3.4188	0.00640485	5.98007	0.792775	0.322846	-1.88986	3.18623	0.0255302	5.85174	0.143065	0.803082	0.128329	2.80001	0.0151991	-7.7416	3.18623	0.0255302
P18206	VCL	Vinculin	20.6016	20.993	20.8851	18.4523	18.7321	17.5199	23.8753	23.0812	23.37	23.1803	22.7922	22.3095	2.59756	0.0243765	2.59179	3.26206	0.00574286	-2.61562	2.65161	0.0146608	-1.93412	2.59756	0.0243765	-2.59179	3.55928	0.00539802	-5.2074	3.28004	0.0113697	-4.52591	3.26206	0.00574286	2.61562	3.55928	0.00539802	5.2074	0.930126	0.270839	0.681492	2.65161	0.0146608	1.93412	3.28004	0.0113697	4.52591	0.930126	0.270839
P18669	PGAM1	Phosphoglycerate mutase 1	19.6974	20.1658	19.6736	19.6619	19.7314	20.0709	22.6343	21.6975	22.0389	23.0642	22.4233	21.953	0.0403334	1	0.0242023	2.7009	0.0078052	-2.27799	2.73305	0.0131914	-2.63461	0.0403334	1	-0.0242023	2.80137	0.0111736	-2.30219	2.81206	0.0150295	-2.65881	2.7009	0.0078052	2.27799	2.80137	0.0111736	2.30219	0.350355	0.656088	-0.35662	2.73305	0.0131914	2.63461	2.81206	0.0150295	2.65881	0.350355	0.656088
P18827	SDC1	Syndecan-1	15.591	15.7667	14.6954	16.4444	16.9138	15.9054	16.9123	17.0273	17.4266	17.0555	17.0543	17.9717	1.13999	0.194192	-1.07015	2.0733	0.0175505	-1.77101	1.95079	0.0284867	-2.00946	1.13999	0.194192	1.07015	0.994853	0.216788	-0.700852	1.04512	0.222479	-0.939305	2.0733	0.0175505	1.77101	0.994853	0.216788	0.700852	0.27964	0.728403	-0.238452	1.95079	0.0284867	2.00946	1.04512	0.222479	0.939305	0.27964	0.728403
P19021	PAM	Peptidyl-glycine alpha-amidating monooxygenase	18.6556	18.0509	18.086	19.8734	19.7251	20.0417	19.3808	20.3482	20.1494	19.8031	19.114	18.932	2.76554	0.0220764	-1.61588	2.05895	0.0179499	-1.69532	1.43643	0.0633591	-1.01891	2.76554	0.0220764	1.61588	0.09169	1	-0.0794474	0.9978	0.239988	0.596972	2.05895	0.0179499	1.69532	0.09169	1	0.0794474	0.786765	0.334758	0.676419	1.43643	0.0633591	1.01891	0.9978	0.239988	-0.596972	0.786765	0.334758
P19022	CDH2	Cadherin-2	20.7359	21.6208	21.0638	20.6423	20.8979	21.4122	21.1991	21.3637	20.3447	23.3792	23.6503	23.8091	0.171935	1	0.156085	0.157006	0.761359	0.171019	3.00015	0.0119348	-2.47267	0.171935	1	-0.156085	0.0126985	1	0.0149345	3.27626	0.0110597	-2.62875	0.157006	0.761359	-0.171019	0.0126985	1	-0.0149345	2.83201	0.0298516	-2.64369	3.00015	0.0119348	2.47267	3.27626	0.0110597	2.62875	2.83201	0.0298516
P19338	NCL	Nucleolin	19.5744	19.4786	19.6903	17.0845	14.2397	15.6871	21.0093	20.7962	21.1869	20.3207	19.1124	20.4272	2.04672	0.05148	3.91065	3.4151	0.00628017	-1.41637	0.365001	0.511008	-0.372332	2.04672	0.05148	-3.91065	2.52065	0.0158042	-5.32702	2.01151	0.0441631	-4.28298	3.4151	0.00628017	1.41637	2.52065	0.0158042	5.32702	1.12479	0.204239	1.04404	0.365001	0.511008	0.372332	2.01151	0.0441631	4.28298	1.12479	0.204239
P19367	HK1	Hexokinase-1	11.5922		13.0222		12.4232			12.8428	13.1882		13.835	13.6692	0	1	-0.116017	0.359346	0.496251	-0.708316	0.738715	0.232104	-1.44486	0	1	0.116017	0	1	-0.592299	0	1	-1.32885	0.359346	0.496251	0.708316	0	1	0.592299	1.21136	0.178921	-0.736547	0.738715	0.232104	1.44486	0	1	1.32885	1.21136	0.178921
P19876	CXCL3	C-X-C motif chemokine 3	17.0351	13.67	16.0118	16.2419	16.2968	21.9662				21.3816	20.0913	20.3864	0.533615	0.57639	-2.59601	0	1	NaN	2.03708	0.0258236	-5.04745	0.533615	0.57639	2.59601	0	1	NaN	0.561112	0.537492	-2.45144	0	1	NaN	0	1	NaN	0	1	NaN	2.03708	0.0258236	5.04745	0.561112	0.537492	2.45144	0	1
P19883	FST	Follistatin	17.5904	17.2548	17.2596	16.9837			16.5951	16.8266	16.9069	18.4453	18.9035	18.2828	0	1	0.38459	1.82055	0.0270992	0.59206	2.25327	0.0201542	-1.17555	0	1	-0.38459	0	1	0.207471	0	1	-1.56014	1.82055	0.0270992	-0.59206	0	1	-0.207471	2.97802	0.0281147	-1.76761	2.25327	0.0201542	1.17555	0	1	1.56014	2.97802	0.0281147
P20290	BTF3	Transcription factor BTF3	14.6179	13.8053	12.7329				14.7816	14.9779	15.4062	15.8992	16.2656	15.5373	0	1	NaN	1.09058	0.107987	-1.33652	1.6926	0.0401111	-2.18202	0	1	NaN	0	1	NaN	0	1	NaN	1.09058	0.107987	1.33652	0	1	NaN	1.4085	0.136636	-0.845496	1.6926	0.0401111	2.18202	0	1	NaN	1.4085	0.136636
P20618	PSMB1	Proteasome subunit beta type-1	16.4694	16.933	16.955				18.3991	18.1012	18.2251	18.5644	18.2485	17.6575	0	1	NaN	2.89293	0.00621817	-1.45603	1.94282	0.0287641	-1.37105	0	1	NaN	0	1	NaN	0	1	NaN	2.89293	0.00621817	1.45603	0	1	NaN	0.109994	0.916546	0.0849743	1.94282	0.0287641	1.37105	0	1	NaN	0.109994	0.916546
P20908	COL5A1	Collagen alpha-1(V) chain	23.9386	24.1301	23.9418	21.7783	22.0282	21.9661	22.5222	23.1669	23.0682	23.6883	24.1497	24.5673	4.53036	0.00569117	2.07929	2.17348	0.014995	1.08443	0.192877	0.722956	-0.131608	4.53036	0.00569117	-2.07929	2.01389	0.0344562	-0.994864	2.94918	0.0134208	-2.2109	2.17348	0.014995	-1.08443	2.01389	0.0344562	0.994864	1.7036	0.0969604	-1.21604	0.192877	0.722956	0.131608	2.94918	0.0134208	2.2109	1.7036	0.0969604
P20962	PTMS	Parathymosin	15.879	15.8723	16.7474	17.5663	17.6528	17.8864	18.7548	18.0345	18.3677	17.227	17.199	17.3873	2.13152	0.0486047	-1.53563	2.46559	0.0105378	-2.21942	1.69143	0.0400836	-1.1049	2.13152	0.0486047	1.53563	1.39235	0.10341	-0.683791	1.73375	0.065452	0.430733	2.46559	0.0105378	2.21942	1.39235	0.10341	0.683791	2.17234	0.0513503	1.11452	1.69143	0.0400836	1.1049	1.73375	0.065452	-0.430733	2.17234	0.0513503
P21291	CSRP1	Cysteine and glycine-rich protein 1	18.8548	19.0324	19.1114	18.4821	18.2044	18.3946	22.2151	20.793	20.6181	21.8278	21.3487	20.937	2.33573	0.0351672	0.639162	1.90492	0.0231614	-2.20921	3.04353	0.0123071	-2.37163	2.33573	0.0351672	-0.639162	2.29033	0.0217988	-2.84837	3.43322	0.00862961	-3.0108	1.90492	0.0231614	2.20921	2.29033	0.0217988	2.84837	0.102969	0.925915	-0.162423	3.04353	0.0123071	2.37163	3.43322	0.00862961	3.0108	0.102969	0.925915
P21333	FLNA	Filamin-A	24.3507	24.7389	24.4813	22.4782	22.3807	21.7434	26.4799	25.8519	25.618	25.2789	25.33	24.9283	3.08034	0.0155231	2.32282	2.18175	0.0147681	-1.45966	1.73853	0.0376107	-0.655416	3.08034	0.0155231	-2.32282	3.40337	0.00644125	-3.78248	3.46193	0.00878007	-2.97824	2.18175	0.0147681	1.45966	3.40337	0.00644125	3.78248	1.31403	0.154234	0.804241	1.73853	0.0376107	0.655416	3.46193	0.00878007	2.97824	1.31403	0.154234
P21589	NT5E	5'-nucleotidase	15.4552	13.6704	15.5149	15.3754			17.5589	17.2916	18.1523	18.0205	16.2557	18.2196	0	1	-0.495247	1.87958	0.0241707	-2.78746	1.40378	0.0655896	-2.61848	0	1	0.495247	0	1	-2.29221	0	1	-2.12323	1.87958	0.0241707	2.78746	0	1	2.29221	0.0891761	0.94077	0.168977	1.40378	0.0655896	2.61848	0	1	2.12323	0.0891761	0.94077
P21810	BGN	Biglycan	25.3273	24.8515	24.5353	24.4235	24.5347	22.2316	23.5452	24.4761	22.7146	22.3215	23.293	24.8892	0.680773	0.432814	1.17477	1.11675	0.102367	1.32607	0.830999	0.19227	1.40347	0.680773	0.432814	-1.17477	0.0577487	1	0.151304	0.075899	1	0.228704	1.11675	0.102367	-1.32607	0.0577487	1	-0.151304	0.0287441	1	0.0774002	0.830999	0.19227	-1.40347	0.075899	1	-0.228704	0.0287441	1
P21980	TGM2	Protein-glutamine gamma-glutamyltransferase 2	16.616	15.8833	17.4082	15.3364	16.1282	18.7637	22.5657	19.7375	19.5348	19.6859	20.2617	18.573	0.0320476	1	-0.106969	1.68387	0.0342027	-3.97684	1.90853	0.0300892	-2.87102	0.0320476	1	0.106969	1.27401	0.129068	-3.86987	1.13187	0.188562	-2.76405	1.68387	0.0342027	3.97684	1.27401	0.129068	3.86987	0.431419	0.586927	1.10582	1.90853	0.0300892	2.87102	1.13187	0.188562	2.76405	0.431419	0.586927
P22061	PCMT1	Protein-L-isoaspartate(D-aspartate) O-methyltransferase	15.3629	15.0899	12.9009	15.668			17.2016	16.2443	16.3321	17.4229	17.0614	16.4765	0	1	-1.21684	1.2026	0.0851711	-2.14148	1.42752	0.0639156	-2.53571	0	1	1.21684	0	1	-0.924634	0	1	-1.31887	1.2026	0.0851711	2.14148	0	1	0.924634	0.406337	0.605501	-0.394232	1.42752	0.0639156	2.53571	0	1	1.31887	0.406337	0.605501
P22105	TNXB	Tenascin-X	19.4252	18.0731	20.8816		13.5111		16.8286	15.7763	18.3827	13.5209	13.8864	14.4212	0	1	5.94892	1.04337	0.118247	2.46411	2.53297	0.0153099	5.51713	0	1	-5.94892	0	1	-3.48481	0	1	-0.431787	1.04337	0.118247	-2.46411	0	1	3.48481	1.72334	0.0958476	3.05302	2.53297	0.0153099	-5.51713	0	1	0.431787	1.72334	0.0958476
P22314	UBA1	Ubiquitin-like modifier-activating enzyme 1	15.6582	16.1454	14.2705	13.1051			19.4794	18.9671	19.5201	18.8805	18.414	18.5147	0	1	2.25296	2.59491	0.00900243	-3.96418	2.30229	0.0194434	-3.24503	0	1	-2.25296	0	1	-6.21714	0	1	-5.49799	2.59491	0.00900243	3.96418	0	1	6.21714	1.4668	0.130332	0.719155	2.30229	0.0194434	3.24503	0	1	5.49799	1.4668	0.130332
P22392	NME2	Nucleoside diphosphate kinase B	18.9652	19.2174	18.2611	12.9803	16.4134	16.8407	20.7255	19.7373	20.463	20.9845	20.571	19.6848	1.27218	0.155468	3.40308	1.65519	0.0358325	-1.49404	1.54095	0.0531068	-1.59887	1.27218	0.155468	-3.40308	1.75436	0.0535449	-4.89711	1.75817	0.0642082	-5.00195	1.65519	0.0358325	1.49404	1.75436	0.0535449	4.89711	0.0761666	0.952535	-0.104832	1.54095	0.0531068	1.59887	1.75817	0.0642082	5.00195	0.0761666	0.952535
P22626	HNRNPA2B1	Heterogeneous nuclear ribonucleoproteins A2/B1	20.2992	20.3596	20.714	16.361	19.198	19.3855	21.7024	21.2876	21.7517	20.7434	20.9363	21.0319	1.01913	0.238815	2.14276	2.33808	0.0120517	-1.12298	1.34874	0.0721956	-0.446309	1.01913	0.238815	-2.14276	1.52409	0.082445	-3.26574	1.23803	0.156558	-2.58907	2.33808	0.0120517	1.12298	1.52409	0.082445	3.26574	1.78624	0.0882484	0.676673	1.34874	0.0721956	0.446309	1.23803	0.156558	2.58907	1.78624	0.0882484
P22692	IGFBP4	Insulin-like growth factor-binding protein 4	23.5338	23.1719	23.4166	25.1691	24.9299	27.3059	25.0434	25.3528	25.6323	23.2697	23.6925	23.5135	1.47551	0.112627	-2.4275	3.21773	0.00583875	-1.96876	0.293761	0.585505	-0.117808	1.47551	0.112627	2.4275	0.232575	0.959799	0.458748	1.40649	0.113023	2.3097	3.21773	0.00583875	1.96876	0.232575	0.959799	-0.458748	3.04197	0.0280964	1.85095	0.293761	0.585505	0.117808	1.40649	0.113023	-2.3097	3.04197	0.0280964
P23142	FBLN1	Fibulin-1	22.5293	21.9928	22.6525	21.3041	20.3346	17.9575	22.8577	22.5725	24.391	21.5926	21.4048	21.9645	1.17075	0.184329	2.52614	0.666873	0.259469	-0.882195	1.32351	0.0756803	0.737572	1.17075	0.184329	-2.52614	1.39048	0.103407	-3.40834	0.822288	0.334897	-1.78857	0.666873	0.259469	0.882195	1.39048	0.103407	3.40834	1.29112	0.15748	1.61977	1.32351	0.0756803	-0.737572	0.822288	0.334897	1.78857	1.29112	0.15748
P23284	PPIB	Peptidyl-prolyl cis-trans isomerase B	22.688	22.9272	22.8058	21.5449	21.1856	21.8943	23.532	22.9489	23.1725	23.8664	23.4507	23.3878	2.37341	0.0335694	1.26538	1.05276	0.115975	-0.410812	2.00082	0.0269079	-0.761314	2.37341	0.0335694	-1.26538	2.48984	0.0166683	-1.67619	2.87533	0.0141731	-2.02669	1.05276	0.115975	0.410812	2.48984	0.0166683	1.67619	0.705615	0.386048	-0.350502	2.00082	0.0269079	0.761314	2.87533	0.0141731	2.02669	0.705615	0.386048
P23381	WARS1	Tryptophan--tRNA ligase, cytoplasmic	17.1362	17.2553	16.3057	13.9639			18.6496	17.7279	18.7707	18.1981	17.8553	18.3831	0	1	2.93514	1.53909	0.0443703	-1.48368	1.68364	0.0406726	-1.24646	0	1	-2.93514	0	1	-4.41882	0	1	-4.1816	1.53909	0.0443703	1.48368	0	1	4.41882	0.259715	0.748477	0.237215	1.68364	0.0406726	1.24646	0	1	4.1816	0.259715	0.748477
P23526	AHCY	Adenosylhomocysteinase	16.8607	17.5064	17.0101	17.3508	16.5084	16.5209	19.5648	18.6579	19.5534	19.2315	19.4064	18.6203	0.415744	0.707953	0.332394	2.39853	0.011347	-2.13296	2.50518	0.0154916	-1.96029	0.415744	0.707953	-0.332394	2.41502	0.0185037	-2.46535	2.47662	0.0227007	-2.29268	2.39853	0.011347	2.13296	2.41502	0.0185037	2.46535	0.170154	0.852781	0.172667	2.50518	0.0154916	1.96029	2.47662	0.0227007	2.29268	0.170154	0.852781
P23528	CFL1	Cofilin-1	20.6261	21.6307	20.337	22.4106	22.5836	22.9635	23.8662	23.1132	23.1148	24.022	23.9511	23.3215	1.86688	0.066108	-1.78792	2.23667	0.0135302	-2.50007	2.52238	0.0154126	-2.90024	1.86688	0.066108	1.78792	1.11926	0.170245	-0.712151	1.80273	0.0606158	-1.11232	2.23667	0.0135302	2.50007	1.11926	0.170245	0.712151	0.524841	0.498877	-0.400167	2.52238	0.0154126	2.90024	1.80273	0.0606158	1.11232	0.524841	0.498877
P24043	LAMA2	Laminin subunit alpha-2	20.2378	20.4205	19.0185	15.1783			18.0229	20.0007	19.311	19.3221	18.1349	19.9402	0	1	4.71398	0.463766	0.397876	0.780738	0.479156	0.40184	0.759852	0	1	-4.71398	0	1	-3.93324	0	1	-3.95412	0.463766	0.397876	-0.780738	0	1	3.93324	0.00875046	1	-0.0208855	0.479156	0.40184	-0.759852	0	1	3.95412	0.00875046	1
P24534	EEF1B2	Elongation factor 1-beta	17.1201	17.6905	17.2049	15.4002		16.6045	20.6759	20.1549	20.3182	19.2487	18.0102	18.3766	1.11386	0.203412	1.33619	3.68844	0.00446242	-3.04445	1.38008	0.0679175	-1.20662	1.11386	0.203412	-1.33619	2.52768	0.0156903	-4.38064	1.52238	0.0944641	-2.54281	3.68844	0.00446242	3.04445	2.52768	0.0156903	4.38064	2.00348	0.0694413	1.83783	1.38008	0.0679175	1.20662	1.52238	0.0944641	2.54281	2.00348	0.0694413
P24592	IGFBP6	Insulin-like growth factor-binding protein 6	22.0082	22.1078	22.6382	22.8672	22.8344	22.4867	23.0394	23.2221	23.7338	21.3222	21.8361	21.9898	0.97224	0.261533	-0.477996	1.71379	0.0321968	-1.08036	0.887766	0.171383	0.53536	0.97224	0.261533	0.477996	1.17599	0.1535	-0.602365	1.8977	0.0528847	1.01336	1.71379	0.0321968	1.08036	1.17599	0.1535	0.602365	2.29535	0.0465423	1.61572	0.887766	0.171383	-0.53536	1.8977	0.0528847	-1.01336	2.29535	0.0465423
P24593	IGFBP5	Insulin-like growth factor-binding protein 5	20.943	20.5717	23.993	21.6747	22.1606	20.9362	26.5464	26.2735	25.727	25.8911	25.7546	24.8791	0.0756175	1	0.24541	1.76126	0.0301437	-4.34636	1.50418	0.0565496	-3.67231	0.0756175	1	-0.24541	3.36159	0.00654609	-4.59177	2.92276	0.0134399	-3.91772	1.76126	0.0301437	4.34636	3.36159	0.00654609	4.59177	0.780556	0.338399	0.674046	1.50418	0.0565496	3.67231	2.92276	0.0134399	3.91772	0.780556	0.338399
P24821	TNC	Tenascin	17.918	17.7622	16.5408	21.9991	22.305	20.9882	20.9919	20.7015	20.8441	19.6321	19.4276	20.4136	2.74702	0.0215983	-4.35709	2.8269	0.00663597	-3.43883	1.98873	0.0274145	-2.41743	2.74702	0.0215983	4.35709	1.06127	0.190924	0.918268	1.75244	0.0646545	1.93966	2.8269	0.00663597	3.43883	1.06127	0.190924	-0.918268	1.51347	0.124319	1.02139	1.98873	0.0274145	2.41743	1.75244	0.0646545	-1.93966	1.51347	0.124319
P24844	MYL9	Myosin regulatory light polypeptide 9	17.8454	18.3972	17.0789	14.2443			20.5943	19.4674	19.0591	17.2572	18.5844	17.3018	0	1	3.52951	1.49767	0.047568	-1.93308	0.0346814	0.982001	0.0594012	0	1	-3.52951	0	1	-5.46259	0	1	-3.47011	1.49767	0.047568	1.93308	0	1	5.46259	1.46201	0.130929	1.99248	0.0346814	0.982001	-0.0594012	0	1	3.47011	1.46201	0.130929
P25398	RPS12	40S ribosomal protein S12	17.9406	18.371	17.7925	15.453	15.5655	17.494	20.2586	19.1796	19.1896	19.4507	19.8622	19.0036	1.27673	0.155413	1.86384	1.71528	0.0322693	-1.50793	2.01187	0.0265995	-1.40416	1.27673	0.155413	-1.86384	1.95837	0.0380034	-3.37177	2.0054	0.0444442	-3.268	1.71528	0.0322693	1.50793	1.95837	0.0380034	3.37177	0.0844074	0.94374	0.103769	2.01187	0.0265995	1.40416	2.0054	0.0444442	3.268	0.0844074	0.94374
P25787	PSMA2	Proteasome subunit alpha type-2	17.7217	18.5333	17.7748	16.4204			19.0651	19.1562	19.2968	19.633	19.0982	18.6416	0	1	1.58953	1.89682	0.0235234	-1.16282	1.34216	0.073096	-1.11433	0	1	-1.58953	0	1	-2.75234	0	1	-2.70386	1.89682	0.0235234	1.16282	0	1	2.75234	0.0569304	0.971298	0.0484835	1.34216	0.073096	1.11433	0	1	2.70386	0.0569304	0.971298
P25789	PSMA4	Proteasome subunit alpha type-4	17.8903	18.1759	17.7859	16.8114	16.7384	16.7023	19.0347	18.6973	19.1924	19.3735	18.8192	18.5256	3.23781	0.0159458	1.19999	2.26806	0.0129464	-1.0241	1.59583	0.0472495	-0.955404	3.23781	0.0159458	-1.19999	3.92475	0.0046537	-2.22409	2.99773	0.012784	-2.1554	2.26806	0.0129464	1.0241	3.92475	0.0046537	2.22409	0.0843929	0.941936	0.0686932	1.59583	0.0472495	0.955404	2.99773	0.012784	2.1554	0.0843929	0.941936
P26022	PTX3	Pentraxin-related protein PTX3	25.2287	24.6284	26.0328	22.9433	23.5255	23.2766	20.8703	20.3828	20.3739	23.3197	23.7714	24.9196	2.01513	0.0537674	2.04816	3.38602	0.00604359	4.75433	0.966986	0.14817	1.29309	2.01513	0.0537674	-2.04816	3.4867	0.00546849	2.70617	0.679152	0.428192	-0.755072	3.38602	0.00604359	-4.75433	3.4867	0.00546849	-2.70617	2.62916	0.0383629	-3.46124	0.966986	0.14817	-1.29309	0.679152	0.428192	0.755072	2.62916	0.0383629
P26038	MSN	Moesin	21.493	21.9093	21.9446	20.625	20.7964	20.459	24.0173	23.5493	23.4745	23.9268	23.1856	23.1223	2.56733	0.0248893	1.15554	2.97826	0.00556922	-1.89806	2.27357	0.0197209	-1.62925	2.56733	0.0248893	-1.15554	4.00552	0.0044584	-3.05361	3.26508	0.0105914	-2.78479	2.97826	0.00556922	1.89806	4.00552	0.0044584	3.05361	0.362918	0.645449	0.268816	2.27357	0.0197209	1.62925	3.26508	0.0105914	2.78479	0.362918	0.645449
P26599	PTBP1	Polypyrimidine tract-binding protein 1	17.2535	16.5387	16.4121	14.1174			18.1682	18.1654	18.48	19.2163	18.0863	18.5022	0	1	2.61736	2.25875	0.0129623	-1.53643	1.94263	0.0286528	-1.86682	0	1	-2.61736	0	1	-4.15378	0	1	-4.48418	2.25875	0.0129623	1.53643	0	1	4.15378	0.404713	0.606179	-0.330395	1.94263	0.0286528	1.86682	0	1	4.48418	0.404713	0.606179
P26641	EEF1G	Elongation factor 1-gamma	17.9931	17.6368	16.6591	15.7132			20.066	19.6219	20.1497	20.1187	19.5657	19.5574	0	1	1.71651	2.36705	0.0116377	-2.51618	2.20627	0.0205548	-2.31761	0	1	-1.71651	0	1	-4.23269	0	1	-4.03412	2.36705	0.0116377	2.51618	0	1	4.23269	0.330155	0.670561	0.19857	2.20627	0.0205548	2.31761	0	1	4.03412	0.330155	0.670561
P27348	YWHAQ	14-3-3 protein theta	16.3989	16.6301	16.0566	16.4891	16.3893		20.3013	20.1713	20.4177	18.863	17.807	18.209	0.126869	1	-0.0772909	4.57542	0.00520995	-3.93487	2.27879	0.0198627	-1.93116	0.126869	1	0.0772909	4.42793	0.00438264	-3.85758	1.72591	0.0658462	-1.85387	4.57542	0.00520995	3.93487	4.42793	0.00438264	3.85758	2.50002	0.0432406	2.00371	2.27879	0.0198627	1.93116	1.72591	0.0658462	1.85387	2.50002	0.0432406
P27658	COL8A1	Collagen alpha-1(VIII) chain	17.3142	17.1403	16.8757				18.4196	19.8155	19.8509	17.6733	17.9215	18.0909	0	1	NaN	2.00262	0.0195473	-2.25193	1.95323	0.028701	-0.785207	0	1	NaN	0	1	NaN	0	1	NaN	2.00262	0.0195473	2.25193	0	1	NaN	1.40445	0.137099	1.46672	1.95323	0.028701	0.785207	0	1	NaN	1.40445	0.137099
P27797	CALR	Calreticulin	22.5787	22.9683	22.9147	22.6218	23.6114	23.6316	23.6052	23.3491	23.473	24.1072	23.8958	23.2072	0.588518	0.514947	-0.467713	1.99714	0.0195343	-0.655207	1.43108	0.0639553	-0.916145	0.588518	0.514947	0.467713	0.213201	0.998009	-0.187494	0.448696	0.663026	-0.448432	1.99714	0.0195343	0.655207	0.213201	0.998009	0.187494	0.390893	0.616103	-0.260937	1.43108	0.0639553	0.916145	0.448696	0.663026	0.448432	0.390893	0.616103
P28066	PSMA5	Proteasome subunit alpha type-5	18.7625	19.1981	18.8972	18.2527	17.674	18.0665	20.2681	19.6662	20.3291	20.599	20.2083	19.706	1.95499	0.0583845	0.954815	1.99349	0.0196341	-1.13525	1.87044	0.03116	-1.21854	1.95499	0.0583845	-0.954815	2.81332	0.011278	-2.09006	2.66345	0.0181387	-2.17336	1.99349	0.0196341	1.13525	2.81332	0.011278	2.09006	0.0886634	0.940034	-0.0832952	1.87044	0.03116	1.21854	2.66345	0.0181387	2.17336	0.0886634	0.940034
P28070	PSMB4	Proteasome subunit beta type-4	17.0899	17.338	17.1414	16.1036			18.2335	17.8922	18.2262	17.7777	17.5797	17.5112	0	1	1.0862	2.62174	0.0086721	-0.927532	1.76978	0.0362766	-0.433081	0	1	-1.0862	0	1	-2.01373	0	1	-1.51928	2.62174	0.0086721	0.927532	0	1	2.01373	1.63597	0.106217	0.494452	1.76978	0.0362766	0.433081	0	1	1.51928	1.63597	0.106217
P28072	PSMB6	Proteasome subunit beta type-6	16.8676	17.3352	17.6857	16.8844	17.1558	17.4178	18.551	17.98	18.6808	18.8409	18.4482	18.251	0.194937	1	0.143492	1.58822	0.0406866	-1.10781	1.84422	0.0328395	-1.21722	0.194937	1	-0.143492	2.0401	0.0330388	-1.25131	2.37547	0.0264974	-1.36071	1.58822	0.0406866	1.10781	2.0401	0.0330388	1.25131	0.147251	0.881926	-0.109408	1.84422	0.0328395	1.21722	2.37547	0.0264974	1.36071	0.147251	0.881926
P28300	LOX	Protein-lysine 6-oxidase	22.5599	22.9172	22.9799	22.4948	22.6124	23.0991	23.0968	22.2758	22.324	22.0718	22.5757	22.1748	0.136068	1	0.0835431	0.355851	0.499298	0.253464	1.2667	0.0844158	0.544885	0.136068	1	-0.0835431	0.202254	1	0.169921	0.89435	0.293746	0.461342	0.355851	0.499298	-0.253464	0.202254	1	-0.169921	0.401719	0.608779	0.291421	1.2667	0.0844158	-0.544885	0.89435	0.293746	-0.461342	0.401719	0.608779
P29279	CCN2	CCN family member 2	21.3204	22.3822	21.7948	21.1856	19.609	23.6057	21.5697	20.9285	18.2151	21.6089	21.6668	21.0378	0.110066	1	0.36573	0.674846	0.255797	1.59469	0.465189	0.413262	0.394632	0.110066	1	-0.36573	0.32542	0.799629	1.22896	0.0080546	1	0.0289021	0.674846	0.255797	-1.59469	0.32542	0.799629	-1.22896	0.500532	0.521669	-1.20006	0.465189	0.413262	-0.394632	0.0080546	1	-0.0289021	0.500532	0.521669
P29400	COL4A5	Collagen alpha-5(IV) chain							15.2538	16.9028	17.276	14.3455	15.4946	16.1625	-4.34294e-08	0	0	0	1	NaN	0	1	NaN	-4.34294e-08	0	0	0	1	NaN	0	1	NaN	0	1	NaN	0	1	NaN	0.630296	0.434533	1.14337	0	1	NaN	0	1	NaN	0.630296	0.434533
P29401	TKT	Transketolase	19.5796	19.98	19.6701	19.9056	18.8194	17.9106	21.996	21.906	22.5366	21.5557	21.2858	20.9831	0.665192	0.443851	0.864671	3.31497	0.00593151	-2.40296	2.76514	0.012717	-1.53166	0.665192	0.443851	-0.864671	2.23384	0.0233064	-3.26764	1.79038	0.0611569	-2.39633	3.31497	0.00593151	2.40296	2.23384	0.0233064	3.26764	1.55952	0.118343	0.871304	2.76514	0.012717	1.53166	1.79038	0.0611569	2.39633	1.55952	0.118343
P29692	EEF1D	Elongation factor 1-delta	16.2603	16.3543	15.552				18.5673	18.3201	18.563	18.4566	17.7948	17.6592	0	1	NaN	3.09686	0.0064445	-2.4279	2.2505	0.0201587	-1.91464	0	1	NaN	0	1	NaN	0	1	NaN	3.09686	0.0064445	2.4279	0	1	NaN	0.924057	0.272513	0.513262	2.2505	0.0201587	1.91464	0	1	NaN	0.924057	0.272513
P29966	MARCKS	Myristoylated alanine-rich C-kinase substrate	18.8533	19.6526	20.1339	19.2615	19.7319	20.5838	18.9843	18.7919	19.1691	19.431	20.2626	20.5302	0.227435	1	-0.312522	0.657259	0.264734	0.564819	0.4564	0.419118	-0.528048	0.227435	1	0.312522	1.02459	0.203927	0.877341	0.158726	1	-0.215526	0.657259	0.264734	-0.564819	1.02459	0.203927	-0.877341	1.45648	0.128463	-1.09287	0.4564	0.419118	0.528048	0.158726	1	0.215526	1.45648	0.128463
P30041	PRDX6	Peroxiredoxin-6	19.2447	19.1384	18.6005	17.691	16.8654	17.5943	22.9883	22.2724	22.6019	21.5211	22.2639	20.8226	2.09748	0.0492122	1.61096	3.6442	0.00444692	-3.62632	2.27548	0.0197597	-2.54131	2.09748	0.0492122	-1.61096	4.02153	0.00465506	-5.23728	2.97007	0.0133347	-4.15227	3.6442	0.00444692	3.62632	4.02153	0.00465506	5.23728	1.09779	0.21436	1.08501	2.27548	0.0197597	2.54131	2.97007	0.0133347	4.15227	1.09779	0.21436
P30044	PRDX5	Peroxiredoxin-5, mitochondrial	12.9325	13.8263	14.7007	14.28			17.4958	17.0578	17.3278	15.837	15.226	15.547	0	1	-0.460108	2.56434	0.00943157	-3.47391	1.47399	0.0596987	-1.71681	0	1	0.460108	0	1	-3.0138	0	1	-1.2567	2.56434	0.00943157	3.47391	0	1	3.0138	2.89244	0.0289708	1.7571	1.47399	0.0596987	1.71681	0	1	1.2567	2.89244	0.0289708
P30046	DDT	D-dopachrome decarboxylase	15.9112	15.6573	14.9356	17.3003		17.1773	17.9464	17.0775	17.5177	18.5969	17.6926	17.2638	1.70698	0.082981	-1.7374	2.19363	0.0144803	-2.0125	2.06268	0.0251928	-2.34972	1.70698	0.082981	1.7374	0.335294	0.78847	-0.2751	0.501001	0.605139	-0.612316	2.19363	0.0144803	2.0125	0.335294	0.78847	0.2751	0.292877	0.716678	-0.337217	2.06268	0.0251928	2.34972	0.501001	0.605139	0.612316	0.292877	0.716678
P30048	PRDX3	Thioredoxin-dependent peroxide reductase, mitochondrial	16.8839	16.2215	16.36	15.1605			18.2967	18.5035	18.8903	18.0208	17.1856	17.2886	0	1	1.32798	2.83423	0.0066253	-2.07501	1.41876	0.0646505	-1.00987	0	1	-1.32798	0	1	-3.40299	0	1	-2.33785	2.83423	0.0066253	2.07501	0	1	3.40299	1.55564	0.118537	1.06515	1.41876	0.0646505	1.00987	0	1	2.33785	1.55564	0.118537
P30050	RPL12	60S ribosomal protein L12	15.0366	14.7696	13.564				19.0747	18.4635	18.5973	16.6574	16.0177	16.7829	0	1	NaN	3.0159	0.00578425	-4.2551	1.78138	0.0357114	-2.02928	0	1	NaN	0	1	NaN	0	1	NaN	3.0159	0.00578425	4.2551	0	1	NaN	2.74917	0.0337944	2.22582	1.78138	0.0357114	2.02928	0	1	NaN	2.74917	0.0337944
P30085	CMPK1	UMP-CMP kinase	13.6883	14.6332	12.5304				17.6106	17.1777	17.6279	18.1082	17.2067	16.9437	0	1	NaN	2.45317	0.0106213	-3.85473	2.24738	0.020058	-3.80223	0	1	NaN	0	1	NaN	0	1	NaN	2.45317	0.0106213	3.85473	0	1	NaN	0.0470347	0.984414	0.0525023	2.24738	0.020058	3.80223	0	1	NaN	0.0470347	0.984414
P30086	PEBP1	Phosphatidylethanolamine-binding protein 1	18.9946	19.78	18.7134	20.7316	21.4857	22.1082	22.0374	20.9884	21.5446	21.7018	21.3174	20.7468	1.95482	0.057881	-2.27913	2.23444	0.0135463	-2.36077	2.10972	0.0234227	-2.09263	1.95482	0.057881	2.27913	0.0563722	1	-0.0816396	0.142529	1	0.186499	2.23444	0.0135463	2.36077	0.0563722	1	0.0816396	0.259992	0.749735	0.268139	2.10972	0.0234227	2.09263	0.142529	1	-0.186499	0.259992	0.749735
P30101	PDIA3	Protein disulfide-isomerase A3	22.2591	22.5296	22.6424	21.8989	22.133	22.0886	22.9856	22.7268	23.0601	23.5349	23.1859	22.8346	1.50269	0.108961	0.436868	1.3726	0.0600803	-0.447153	1.42112	0.0644872	-0.708108	1.50269	0.108961	-0.436868	2.68979	0.0130335	-0.884021	2.22648	0.0307321	-1.14498	1.3726	0.0600803	0.447153	2.68979	0.0130335	0.884021	0.505165	0.51905	-0.260955	1.42112	0.0644872	0.708108	2.22648	0.0307321	1.14498	0.505165	0.51905
P30153	PPP2R1A	Serine/threonine-protein phosphatase 2A 65 kDa regulatory subunit A alpha isoform	16.9287	16.5389	16.6394	13.2146			18.0899	17.4036	17.988	17.7299	17.1361	17.2723	0	1	3.48768	2.00402	0.0195499	-1.12484	1.46622	0.0602283	-0.677074	0	1	-3.48768	0	1	-4.61252	0	1	-4.16476	2.00402	0.0195499	1.12484	0	1	4.61252	0.734979	0.364454	0.447767	1.46622	0.0602283	0.677074	0	1	4.16476	0.734979	0.364454
P30530	AXL	Tyrosine-protein kinase receptor UFO	18.5687	17.624	17.9708	19.398	19.1612	18.0717	18.2326	18.4161	18.6602	17.3601	18.3706	18.4581	0.768248	0.37826	-0.822449	0.560031	0.325175	-0.381793	0.00617423	1	-0.00842349	0.768248	0.37826	0.822449	0.443489	0.648532	0.440657	0.686637	0.422352	0.814026	0.560031	0.325175	0.381793	0.443489	0.648532	-0.440657	0.427107	0.588028	0.373369	0.00617423	1	0.00842349	0.686637	0.422352	-0.814026	0.427107	0.588028
P31431	SDC4	Syndecan-4	12.5634	14.0308	15.41	15.9132	16.7983	17.4007	19.2711	19.362	19.5072	19.407	18.6359	18.6229	1.36008	0.134413	-2.70268	2.54444	0.00964698	-5.3787	2.32152	0.0192428	-4.88719	1.36008	0.134413	2.70268	2.4418	0.0179867	-2.67602	1.91038	0.052874	-2.18452	2.54444	0.00964698	5.3787	2.4418	0.0179867	2.67602	0.851358	0.310104	0.491504	2.32152	0.0192428	4.88719	1.91038	0.052874	2.18452	0.851358	0.310104
P31946	YWHAB	14-3-3 protein beta/alpha	15.379	14.8375	15.2238	17.3068	17.6643	15.9242	21.4528	20.4378	21.3175	17.8586	16.7922	17.6821	1.51542	0.107096	-1.81832	4.11367	0.00323278	-5.92258	2.47792	0.0158244	-2.29753	1.51542	0.107096	1.81832	2.57201	0.0149775	-4.10426	0.31346	0.861355	-0.479206	4.11367	0.00323278	5.92258	2.57201	0.0149775	4.10426	2.85902	0.0290536	3.62506	2.47792	0.0158244	2.29753	0.31346	0.861355	0.479206	2.85902	0.0290536
P31948	STIP1	Stress-induced-phosphoprotein 1	14.874	15.789	14.8682	14.7904			17.8532	16.9939	17.2546	17.6636	17.4907	17.1339	0	1	0.386687	2.27471	0.0128547	-2.19017	2.55357	0.0152827	-2.25238	0	1	-0.386687	0	1	-2.57686	0	1	-2.63907	2.27471	0.0128547	2.19017	0	1	2.57686	0.0731346	0.953685	-0.062212	2.55357	0.0152827	2.25238	0	1	2.63907	0.0731346	0.953685
P31949	S100A11	Protein S100-A11	19.4106	20.0935	19.2929	19.8501	20.0969	21.0558	21.1613	20.51	21.0098	21.9538	21.4904	20.7856	0.761015	0.381687	-0.735304	1.81886	0.0271217	-1.29473	1.89704	0.0300205	-1.81098	0.761015	0.381687	0.735304	0.600458	0.475137	-0.559427	1.00832	0.235207	-1.07567	1.81886	0.0271217	1.29473	0.600458	0.475137	0.559427	0.587124	0.454159	-0.516246	1.89704	0.0300205	1.81098	1.00832	0.235207	1.07567	0.587124	0.454159
P32119	PRDX2	Peroxiredoxin-2	15.1152	15.5396	15.5061	16.1018	16.5714	16.7541	18.2453	17.2987	17.3898	17.2138	17.3672	16.8039	1.99498	0.0552576	-1.0888	2.61777	0.00859256	-2.25765	2.88785	0.0126226	-1.74134	1.99498	0.0552576	1.0888	1.50702	0.0849526	-1.16885	1.19379	0.169424	-0.652545	2.61777	0.00859256	2.25765	1.50702	0.0849526	1.16885	0.679684	0.399156	0.516307	2.88785	0.0126226	1.74134	1.19379	0.169424	0.652545	0.679684	0.399156
P32455	GBP1	Guanylate-binding protein 1		12.1598					13.9953	15.855	15.7528	16.9609	13.1925	13.0193	0	1	NaN	0	1	-3.04127	0	1	-2.2311	0	1	NaN	0	1	NaN	0	1	NaN	0	1	3.04127	0	1	NaN	0.222591	0.791456	0.810169	0	1	2.2311	0	1	NaN	0.222591	0.791456
P33908	MAN1A1	Mannosyl-oligosaccharide 1,2-alpha-mannosidase IA	15.0313	14.3841	13.6696				14.6899	16.2014	17.327	17.9083	17.0545	16.0676	0	1	NaN	0.930825	0.148605	-1.71106	1.79387	0.0353512	-2.64846	0	1	NaN	0	1	NaN	0	1	NaN	0.930825	0.148605	1.71106	0	1	NaN	0.430746	0.586258	-0.937396	1.79387	0.0353512	2.64846	0	1	NaN	0.430746	0.586258
P34096	RNASE4	Ribonuclease 4	15.9096	15.1562	14.1696				15.6263	17.0612	16.2196	17.0616	16.3019	16.3618	0	1	NaN	0.871581	0.16815	-1.22388	1.25511	0.0862391	-1.49663	0	1	NaN	0	1	NaN	0	1	NaN	0.871581	0.16815	1.22388	0	1	NaN	0.220366	0.79196	-0.27275	1.25511	0.0862391	1.49663	0	1	NaN	0.220366	0.79196
P34932	HSPA4	Heat shock 70 kDa protein 4	17.4397	17.9186	17.2539	14.7884			19.1891	18.6818	19.1537	19.1912	18.7897	18.5908	0	1	2.74904	2.33721	0.0120223	-1.47078	2.11769	0.0233578	-1.31982	0	1	-2.74904	0	1	-4.21982	0	1	-4.06886	2.33721	0.0120223	1.47078	0	1	4.21982	0.248324	0.761319	0.150966	2.11769	0.0233578	1.31982	0	1	4.06886	0.248324	0.761319
P35052	GPC1	Glypican-1	19.667	20.3897	20.0644	19.3225	18.7402	18.7022	22.4153	22.9678	23.2889	20.442	20.6879	21.1525	1.74151	0.0795411	1.11876	3.00621	0.00568293	-2.85029	1.14816	0.10556	-0.720435	1.74151	0.0795411	-1.11876	3.59016	0.0053867	-3.96905	2.50344	0.0221123	-1.83919	3.00621	0.00568293	2.85029	3.59016	0.0053867	3.96905	2.5307	0.0422564	2.12986	1.14816	0.10556	0.720435	2.50344	0.0221123	1.83919	2.5307	0.0422564
P35221	CTNNA1	Catenin alpha-1	13.7739								13.3457	14.5239	16.6193	16.0388	0	1	NaN	0	1	0.428193	0	1	-1.95338	0	1	NaN	0	1	NaN	0	1	NaN	0	1	-0.428193	0	1	NaN	0	1	-2.38157	0	1	1.95338	0	1	NaN	0	1
P35237	SERPINB6	Serpin B6	17.6286	18.6274	18.0833	17.7144			19.7885	18.751	19.1323	21.4295	19.503	19.3013	0	1	0.398746	1.24623	0.0786658	-1.11085	1.25121	0.0865582	-1.96483	0	1	-0.398746	0	1	-1.5096	0	1	-2.36358	1.24623	0.0786658	1.11085	0	1	1.5096	0.502528	0.52074	-0.853985	1.25121	0.0865582	1.96483	0	1	2.36358	0.502528	0.52074
P35318	ADM	ADM	17.1619	16.3856	17.7142	15.4485		15.2039	19.5217	19.7192	20.1809	13.5274			1.39789	0.127969	1.76103	2.48775	0.010228	-2.72003	0	1	3.55987	1.39789	0.127969	-1.76103	3.3311	0.00652061	-4.48106	0	1	1.79884	2.48775	0.010228	2.72003	3.3311	0.00652061	4.48106	0	1	6.2799	0	1	-3.55987	0	1	-1.79884	0	1
P35442	THBS2	Thrombospondin-2	23.2746	24.0603	23.675	22.4485	22.4398	21.2053	23.247	24.2866	23.8839	21.9983	23.2207	23.739	1.59531	0.0954652	1.63875	0.132212	0.801618	-0.135879	0.535047	0.357011	0.683962	1.59531	0.0954652	-1.63875	1.5906	0.0727885	-1.77463	0.653551	0.446388	-0.954791	0.132212	0.801618	0.135879	1.5906	0.0727885	1.77463	0.61547	0.44402	0.819841	0.535047	0.357011	-0.683962	0.653551	0.446388	0.954791	0.61547	0.44402
P35555	FBN1	Fibrillin-1	23.24	22.9091	23.7436	21.3266	21.2851	21.482	22.55	22.5012	22.2428	22.5352	23.1221	23.2882	2.82253	0.0212504	1.93303	1.53316	0.0446298	0.86622	0.401193	0.473987	0.315733	2.82253	0.0212504	-1.93303	3.1597	0.00829354	-1.06681	2.62379	0.0193213	-1.6173	1.53316	0.0446298	-0.86622	3.1597	0.00829354	1.06681	1.04491	0.22954	-0.550488	0.401193	0.473987	-0.315733	2.62379	0.0193213	1.6173	1.04491	0.22954
P35556	FBN2	Fibrillin-2	17.743	13.5187	14.5109				15.3274	16.0068	15.8126	17.4625	18.0569	18.562	0	1	NaN	0.130381	0.803521	-0.458109	0.987996	0.141838	-2.7696	0	1	NaN	0	1	NaN	0	1	NaN	0.130381	0.803521	0.458109	0	1	NaN	2.44737	0.0419798	-2.31149	0.987996	0.141838	2.7696	0	1	NaN	2.44737	0.0419798
P35579	MYH9	Myosin-9	21.4792	21.2088	20.6032	20.4465	19.8436	18.3691	23.7109	23.58	23.7674	23.6278	23.0535	22.9284	1.08476	0.212653	1.54401	3.21212	0.00572691	-2.589	2.47699	0.0157307	-2.10614	1.08476	0.212653	-1.54401	2.58112	0.015098	-4.13301	2.29761	0.0289029	-3.65015	3.21212	0.00572691	2.589	2.58112	0.015098	4.13301	1.01934	0.237297	0.482856	2.47699	0.0157307	2.10614	2.29761	0.0289029	3.65015	1.01934	0.237297
P35613	BSG	Basigin	13.941	13.6458	13.1989				16.2918	16.283	16.8538	16.8202	16.8337	16.7928	0	1	NaN	3.25854	0.00568809	-2.88098	3.92819	0.00985985	-3.22039	0	1	NaN	0	1	NaN	0	1	NaN	3.25854	0.00568809	2.88098	0	1	NaN	0.831822	0.317243	-0.339411	3.92819	0.00985985	3.22039	0	1	NaN	0.831822	0.317243
P35754	GLRX	Glutaredoxin-1	16.7541	17.6866	16.4494	17.2762	16.6597	18.2089	22.412	21.4498	22.4063	20.6481	20.5898	18.9877	0.289364	0.890365	-0.41824	3.32388	0.00593475	-5.126	2.03789	0.0258998	-3.11183	0.289364	0.890365	0.41824	2.98322	0.00968441	-4.70776	1.72414	0.0657217	-2.69359	3.32388	0.00593475	5.126	2.98322	0.00968441	4.70776	1.4794	0.128273	2.01417	2.03789	0.0258998	3.11183	1.72414	0.0657217	2.69359	1.4794	0.128273
P36222	CHI3L1	Chitinase-3-like protein 1	18.3239	19.3819	20.2395	22.5136	23.0613	27.1146	20.2649	18.9535	21.9709	23.1016	20.6481	21.6178	1.46797	0.113282	-4.91473	0.449948	0.409128	-1.08134	1.28437	0.0817045	-2.47407	1.46797	0.113282	4.91473	1.06369	0.190573	3.8334	0.686788	0.423692	2.44067	0.449948	0.409128	1.08134	1.06369	0.190573	-3.8334	0.545979	0.482024	-1.39273	1.28437	0.0817045	2.47407	0.686788	0.423692	-2.44067	0.545979	0.482024
P36955	SERPINF1	Pigment epithelium-derived factor	22.8678	21.4288	22.9411	22.4715	22.5964	20.2148	21.8834	22.6557	24.1918	21.9835	19.4766	20.7924	0.286833	0.892896	0.651702	0.233131	0.649817	-0.497724	0.884258	0.172383	1.66176	0.286833	0.892896	-0.651702	0.485972	0.597257	-1.14943	0.403946	0.721207	1.01006	0.233131	0.649817	0.497724	0.485972	0.597257	1.14943	1.02175	0.236982	2.15949	0.884258	0.172383	-1.66176	0.403946	0.721207	-1.01006	1.02175	0.236982
P37802	TAGLN2	Transgelin-2	20.328	20.5642	19.9309	20.4243	20.7846	20.6086	22.221	22.5173	22.0939	22.436	21.9082	21.6255	0.714301	0.410969	-0.331443	3.068	0.00598541	-2.00303	2.32985	0.0192759	-1.71548	0.714301	0.410969	0.331443	3.29316	0.00679248	-1.67159	2.2267	0.0309911	-1.38404	3.068	0.00598541	2.00303	3.29316	0.00679248	1.67159	0.462611	0.559832	0.287547	2.32985	0.0192759	1.71548	2.2267	0.0309911	1.38404	0.462611	0.559832
P37837	TALDO1	Transaldolase	18.6329	18.0275	18.8147	18.1062	17.2614	17.9114	19.4275	19.6053	20.2742	20.3332	19.4324	19.3792	0.98296	0.257337	0.732028	1.65858	0.0356522	-1.27729	1.45487	0.0612684	-1.22319	0.98296	0.257337	-0.732028	2.28402	0.0218019	-2.00932	2.08589	0.0390263	-1.95522	1.65858	0.0356522	1.27729	2.28402	0.0218019	2.00932	0.0459311	0.985081	0.0541032	1.45487	0.0612684	1.22319	2.08589	0.0390263	1.95522	0.0459311	0.985081
P38159	RBMX	RNA-binding motif protein, X chromosome	16.9043	17.1991	16.9422				17.286	17.4949	17.9434	17.4265	17.2647	17.201	0	1	NaN	1.22314	0.0819937	-0.559577	1.16035	0.103691	-0.282218	0	1	NaN	0	1	NaN	0	1	NaN	1.22314	0.0819937	0.559577	0	1	NaN	0.605631	0.44586	0.277359	1.16035	0.103691	0.282218	0	1	NaN	0.605631	0.44586
P39059	COL15A1	Collagen alpha-1(XV) chain	20.9212	16.9197	20.0459			13.0245	16.451	16.9286		12.711		13.5005	0	1	6.27111	0.705006	0.239622	2.60578	1.51823	0.0552609	6.18981	0	1	-6.27111	0	1	-3.66533	0	1	-0.0813031	0.705006	0.239622	-2.60578	0	1	3.66533	1.79129	0.0880366	3.58403	1.51823	0.0552609	-6.18981	0	1	0.0813031	1.79129	0.0880366
P39060	COL18A1	Collagen alpha-1(XVIII) chain	14.9606	15.4141	14.0553				17.7626	20.544	20.208	19.7583	20.1693	20.8659	0	1	NaN	2.08638	0.0171509	-4.69482	3.35077	0.0124213	-5.45446	0	1	NaN	0	1	NaN	0	1	NaN	2.08638	0.0171509	4.69482	0	1	NaN	0.335561	0.665512	-0.759636	3.35077	0.0124213	5.45446	0	1	NaN	0.335561	0.665512
P40227	CCT6A	T-complex protein 1 subunit zeta		13.572			14.7046		16.0133	13.8887	16.9721	14.7463	14.3602	15.8554	0	1	-1.13257	0	1	-2.05272	0	1	-1.41531	0	1	1.13257	0	1	-0.920151	0	1	-0.28274	0	1	2.05272	0	1	0.920151	0.248571	0.762635	0.637411	0	1	1.41531	0	1	0.28274	0.248571	0.762635
P40925	MDH1	Malate dehydrogenase, cytoplasmic	18.6186	19.329	18.3743	18.7274	18.8026	19.9166	21.1986	20.4734	20.7267	20.8719	20.4567	20.1508	0.32067	0.843596	-0.374907	2.3243	0.0122219	-2.02561	2.07885	0.0246399	-1.71917	0.32067	0.843596	0.374907	1.70302	0.0584469	-1.65071	1.42921	0.108329	-1.34427	2.3243	0.0122219	2.02561	1.70302	0.0584469	1.65071	0.441401	0.579842	0.30644	2.07885	0.0246399	1.71917	1.42921	0.108329	1.34427	0.441401	0.579842
P40926	MDH2	Malate dehydrogenase, mitochondrial	19.3343	19.6763	19.4056	19.2312	19.6055	19.8264	21.2576	21.1411	21.4218	21.8546	20.5123	20.6326	0.151635	1	-0.0823034	3.77448	0.00470633	-1.8014	1.58898	0.0478477	-1.52776	0.151635	1	0.0823034	3.06654	0.00899312	-1.7191	1.4513	0.105584	-1.44545	3.77448	0.00470633	1.8014	3.06654	0.00899312	1.7191	0.248203	0.759788	0.273649	1.58898	0.0478477	1.52776	1.4513	0.105584	1.44545	0.248203	0.759788
P41221	WNT5A	Protein Wnt-5a							16.5502	17.4705	18.1284	13.7905	14.2067	14.2695	-4.34294e-08	0	0	0	1	NaN	0	1	NaN	-4.34294e-08	0	0	0	1	NaN	0	1	NaN	0	1	NaN	0	1	NaN	2.62113	0.0380229	3.29413	0	1	NaN	0	1	NaN	2.62113	0.0380229
P41222	PTGDS	Prostaglandin-H2 D-isomerase	14.1361	14.7987	14.654	15.7443	15.9856	18.0476	19.994	21.2985	21.9501	14.9681	16.5567	15.7681	1.27646	0.154724	-2.06292	3.37268	0.00593532	-6.55127	1.15943	0.103645	-1.23468	1.27646	0.154724	2.06292	2.0714	0.0313216	-4.48835	0.407315	0.717876	0.828241	3.37268	0.00593532	6.55127	2.0714	0.0313216	4.48835	2.71146	0.0357078	5.3166	1.15943	0.103645	1.23468	0.407315	0.717876	-0.828241	2.71146	0.0357078
P41250	GARS1	Glycine--tRNA ligase	15.2562	16.6366	15.5216				18.0623	17.3046	17.1374	16.2587	17.876	17.7371	0	1	NaN	1.53542	0.0446304	-1.69662	1.04431	0.128218	-1.48578	0	1	NaN	0	1	NaN	0	1	NaN	1.53542	0.0446304	1.69662	0	1	NaN	0.13128	0.899809	0.21084	1.04431	0.128218	1.48578	0	1	NaN	0.13128	0.899809
P42830	CXCL5	C-X-C motif chemokine 5	15.8033	13.524	13.7356	13.5811	15.5199	19.7437	13.2157		15.2159	21.7186	20.1307	19.1986	0.419128	0.704704	-1.92727	0.0384461	0.978517	0.138552	2.35599	0.0186761	-5.99496	0.419128	0.704704	1.92727	0.334071	0.788402	2.06582	0.971075	0.254183	-4.0677	0.0384461	0.978517	-0.138552	0.334071	0.788402	-2.06582	1.83167	0.0849396	-6.13352	2.35599	0.0186761	5.99496	0.971075	0.254183	4.0677	1.83167	0.0849396
P43487	RANBP1	Ran-specific GTPase-activating protein			14.4781				16.6459	16.1347	16.5415	17.3982	17.5901	17.455	0	1	NaN	0	1	-1.96257	0	1	-3.00298	0	1	NaN	0	1	NaN	0	1	NaN	0	1	1.96257	0	1	NaN	2.48057	0.041372	-1.04041	0	1	3.00298	0	1	NaN	2.48057	0.041372
P46777	RPL5	60S ribosomal protein L5	15.2277	14.8333	15.5384	14.0875	14.1715		18.9963	18.1614	18.4165	14.8799	13.2844	16.4173	1.56268	0.10031	1.07029	3.31274	0.00584032	-3.32492	0.134941	0.812046	0.339312	1.56268	0.10031	-1.07029	3.0765	0.00911472	-4.39521	0.239718	0.987834	-0.730981	3.31274	0.00584032	3.32492	3.0765	0.00911472	4.39521	1.75895	0.0906453	3.66423	0.134941	0.812046	-0.339312	0.239718	0.987834	0.730981	1.75895	0.0906453
P46782	RPS5	40S ribosomal protein S5	14.2105		13.7333	14.7726			16.638	16.2398	16.402	16.7985	15.7586	16.2235	0	1	-0.800691	2.74282	0.0072812	-2.45472	1.89548	0.030007	-2.28833	0	1	0.800691	0	1	-1.65403	0	1	-1.48764	2.74282	0.0072812	2.45472	0	1	1.65403	0.198713	0.814232	0.166391	1.89548	0.030007	2.28833	0	1	1.48764	0.198713	0.814232
P46783	RPS10	40S ribosomal protein S10													0	1	NaN	2.63164	0.00852928	-3.69394	0.657165	0.276443	-0.863851	0	1	NaN	0	1	NaN	0	1	NaN	2.63164	0.00852928	3.69394	0	1	NaN	2.86778	0.0295278	2.83009	0.657165	0.276443	0.863851	0	1	NaN	2.86778	0.0295278
P46821	MAP1B	Microtubule-associated protein 1B	17.1313	17.2751	17.2864	14.7901			17.5548	15.7521	16.2853	18.9284	18.1392	17.8011	0	1	2.44082	0.581308	0.310251	0.700203	1.45561	0.0613472	-1.05862	0	1	-2.44082	0	1	-1.74062	0	1	-3.49945	0.581308	0.310251	-0.700203	0	1	1.74062	1.30702	0.154241	-1.75883	1.45561	0.0613472	1.05862	0	1	3.49945	1.30702	0.154241
P46940	IQGAP1	Ras GTPase-activating-like protein IQGAP1	17.624	18.0803	17.7211	16.0791		13.4446	19.602	19.185	19.4723	19.8811	19.3209	18.7187	1.25721	0.160116	3.04664	3.01383	0.00575323	-1.61125	1.83737	0.0332312	-1.49841	1.25721	0.160116	-3.04664	1.73522	0.0551012	-4.65789	1.61813	0.0796262	-4.54505	3.01383	0.00575323	1.61125	1.73522	0.0551012	4.65789	0.114597	0.916079	0.11284	1.83737	0.0332312	1.49841	1.61813	0.0796262	4.54505	0.114597	0.916079
P47755	CAPZA2	F-actin-capping protein subunit alpha-2	15.6413	15.6785	15.1297	14.5716			18.4572	17.6564	17.9027	17.727	17.062	16.9774	0	1	0.911593	2.98447	0.0055909	-2.52226	2.40841	0.0175712	-1.77231	0	1	-0.911593	0	1	-3.43386	0	1	-2.6839	2.98447	0.0055909	2.52226	0	1	3.43386	1.05164	0.227981	0.749954	2.40841	0.0175712	1.77231	0	1	2.6839	1.05164	0.227981
P47756	CAPZB	F-actin-capping protein subunit beta	16.9857	17.6699	17.0345	16.4173			19.9537	19.2041	19.6438	19.7297	19.1854	18.7116	0	1	0.812746	2.80574	0.00681251	-2.37049	2.24017	0.0201498	-1.97885	0	1	-0.812746	0	1	-3.18324	0	1	-2.79159	2.80574	0.00681251	2.37049	0	1	3.18324	0.462648	0.561335	0.391644	2.24017	0.0201498	1.97885	0	1	2.79159	0.462648	0.561335
P48061	CXCL12	Stromal cell-derived factor 1	17.6517	13.902	16.0465	17.7016			17.4006	20.258	20.921		13.4905	14.6066	0	1	-1.83483	1.12363	0.10122	-3.65982	0.519796	0.368999	1.81818	0	1	1.83483	0	1	-1.82499	0	1	3.65301	1.12363	0.10122	3.65982	0	1	1.82499	1.48435	0.127657	5.478	0.519796	0.368999	-1.81818	0	1	-3.65301	1.48435	0.127657
P48163	ME1	NADP-dependent malic enzyme													-4.34294e-08	0	0	-4.34294e-08	0	0	-4.34294e-08	0	0	-4.34294e-08	0	0	-4.34294e-08	0	0	-4.34294e-08	0	0	-4.34294e-08	0	0	-4.34294e-08	0	0	-4.34294e-08	0	0	-4.34294e-08	0	0	-4.34294e-08	0	0	-4.34294e-08	0
P48307	TFPI2	Tissue factor pathway inhibitor 2	18.729	17.5237	16.2223	17.793	16.402	21.7511	20.4149	20.7508	19.2301	22.7485	21.0906	21.3066	0.262447	0.938863	-1.15699	1.43105	0.0540777	-2.64025	2.04328	0.0257042	-4.22356	0.262447	0.938863	1.15699	0.372673	0.736289	-1.48326	0.845152	0.32388	-3.06657	1.43105	0.0540777	2.64025	0.372673	0.736289	1.48326	1.07021	0.225325	-1.58331	2.04328	0.0257042	4.22356	0.845152	0.32388	3.06657	1.07021	0.225325
P48444	ARCN1	Coatomer subunit delta	15.441	15.4769	14.9516				17.2639	16.8834	17.1815	17.685	17.5191	17.1138	0	1	NaN	3.04984	0.00576094	-1.8198	3.06708	0.0122261	-2.14946	0	1	NaN	0	1	NaN	0	1	NaN	3.04984	0.00576094	1.8198	0	1	NaN	0.73615	0.3647	-0.329664	3.06708	0.0122261	2.14946	0	1	NaN	0.73615	0.3647
P48643	CCT5	T-complex protein 1 subunit epsilon	15.27	15.1111	13.4626				17.0258	16.8314	16.7985	16.3118	16.0214	16.797	0	1	NaN	1.75618	0.0303196	-2.27067	1.3291	0.0749158	-1.76219	0	1	NaN	0	1	NaN	0	1	NaN	1.75618	0.0303196	2.27067	0	1	NaN	1.00622	0.240516	0.508477	1.3291	0.0749158	1.76219	0	1	NaN	1.00622	0.240516
P48740	MASP1	Mannan-binding lectin serine protease 1	18.6811	18.8009	17.9297	15.0289		13.3918	20.0864	21.0967	23.2722	19.2156	16.1793	19.4714	2.04257	0.0509654	4.26021	1.43267	0.0541457	-3.01451	0.0575652	0.936706	0.181772	2.04257	0.0509654	-4.26021	1.89505	0.0417575	-7.27472	1.14222	0.185742	-4.07844	1.43267	0.0541457	3.01451	1.89505	0.0417575	7.27472	1.06175	0.225692	3.19628	0.0575652	0.936706	-0.181772	1.14222	0.185742	4.07844	1.06175	0.225692
P49327	FASN	Fatty acid synthase		13.8839					15.0514	17.5079	18.3878	13.4949	16.0098	15.1777	0	1	NaN	0	1	-3.09852	0	1	-1.01031	0	1	NaN	0	1	NaN	0	1	NaN	0	1	3.09852	0	1	NaN	0.774359	0.340894	2.08821	0	1	1.01031	0	1	NaN	0.774359	0.340894
P49720	PSMB3	Proteasome subunit beta type-3	17.8047	18.0417	17.416	16.1211			19.0776	18.6912	18.7566	19.1926	18.9057	18.4727	0	1	1.63305	2.12211	0.0162	-1.08764	1.78254	0.0357484	-1.10286	0	1	-1.63305	0	1	-2.72069	0	1	-2.73591	2.12211	0.0162	1.08764	0	1	2.72069	0.0210623	1	-0.0152206	1.78254	0.0357484	1.10286	0	1	2.73591	0.0210623	1
P49721	PSMB2	Proteasome subunit beta type-2	17.3736	17.3974	17.3187	14.6742	16.3005	16.0987	18.7412	18.2588	18.6989	19.1366	18.1574	17.9877	1.50904	0.108027	1.67209	2.81776	0.00667587	-1.20305	1.38369	0.0677326	-1.06396	1.50904	0.108027	-1.67209	2.23858	0.0232114	-2.87514	1.92554	0.0514383	-2.73605	2.81776	0.00667587	1.20305	2.23858	0.0232114	2.87514	0.13119	0.898136	0.13909	1.38369	0.0677326	1.06396	1.92554	0.0514383	2.73605	0.13119	0.898136
P49747	COMP	Cartilage oligomeric matrix protein	24.0749	23.0086	24.994	19.0916	19.5483	19.415	13.8683	18.0065	18.3812	17.2815	16.6843	17.2799	2.86352	0.0208627	4.67419	2.02341	0.0189505	7.27381	3.47693	0.0130056	6.94391	2.86352	0.0208627	-4.67419	0.829927	0.299442	2.59962	3.15207	0.0111399	2.26972	2.02341	0.0189505	-7.27381	0.829927	0.299442	-2.59962	0.0797453	0.94838	-0.329901	3.47693	0.0130056	-6.94391	3.15207	0.0111399	-2.26972	0.0797453	0.94838
P49767	VEGFC	Vascular endothelial growth factor C	16.4252	16.2281	16.416	16.9909	17.2337	16.9521	18.2093	17.715	19.2434	17.8744	18.9163	17.8352	2.52538	0.0261669	-0.702484	1.95539	0.0212251	-2.03282	2.17042	0.02171	-1.85221	2.52538	0.0261669	0.702484	1.35511	0.110271	-1.33034	1.46263	0.104465	-1.14972	1.95539	0.0212251	2.03282	1.35511	0.110271	1.33034	0.114477	0.914479	0.180614	2.17042	0.02171	1.85221	1.46263	0.104465	1.14972	0.114477	0.914479
P50281	MMP14	Matrix metalloproteinase-14	17.402	16.6922	16.1494	18.2716	18.3056	18.4508	19.5986	19.9605	19.7105	16.6679	17.2723	18.007	1.91452	0.0618383	-1.5948	2.86935	0.00645841	-3.00867	0.462556	0.414919	-0.567862	1.91452	0.0618383	1.5948	3.52383	0.00532471	-1.41387	1.23343	0.156773	1.02694	2.86935	0.00645841	3.00867	3.52383	0.00532471	1.41387	2.43111	0.0419049	2.44081	0.462556	0.414919	0.567862	1.23343	0.156773	-1.02694	2.43111	0.0419049
P50395	GDI2	Rab GDP dissociation inhibitor beta	19.7036	20.237	19.2968	19.1664	17.9936	18.7209	21.7172	21.3461	21.672	21.8953	21.2283	21.2241	1.20337	0.17262	1.11886	2.45951	0.0105758	-1.83262	2.07575	0.0246917	-1.70344	1.20337	0.17262	-1.11886	2.91301	0.0107042	-2.95148	2.63926	0.0189074	-2.8223	2.45951	0.0105758	1.83262	2.91301	0.0107042	2.95148	0.197242	0.811666	0.129178	2.07575	0.0246917	1.70344	2.63926	0.0189074	2.8223	0.197242	0.811666
P50454	SERPINH1	Serpin H1	23.218	23.1176	23.1647	20.0053	19.7517	20.0364	24.6335	24.4086	24.1455	23.5552	24.056	23.8204	5.35854	0.00126796	3.23559	2.98577	0.00562575	-1.2291	1.91963	0.0297012	-0.643783	5.35854	0.00126796	-3.23559	4.93026	0.00344627	-4.46469	4.65591	0.00184565	-3.87937	2.98577	0.00562575	1.2291	4.93026	0.00344627	4.46469	1.35413	0.145342	0.585316	1.91963	0.0297012	0.643783	4.65591	0.00184565	3.87937	1.35413	0.145342
P50502	ST13	Hsc70-interacting protein	15.3387	15.0285	14.4802	13.9009			18.3045	17.654	17.8679	18.5785	18.2737	17.6408	0	1	1.04829	3.16096	0.00614994	-2.99301	3.00105	0.0121581	-3.21518	0	1	-1.04829	0	1	-4.0413	0	1	-4.26347	3.16096	0.00614994	2.99301	0	1	4.0413	0.263921	0.744711	-0.22217	3.00105	0.0121581	3.21518	0	1	4.26347	0.263921	0.744711
P50990	CCT8	T-complex protein 1 subunit theta	23.8414	23.8274	23.1065				22.2009	22.1172	20.902	22.8496	23.1224	22.7588	0	1	NaN	1.72616	0.0317424	1.85173	1.20363	0.095322	0.681517	0	1	NaN	0	1	NaN	0	1	NaN	1.72616	0.0317424	-1.85173	0	1	NaN	1.26606	0.163412	-1.17021	1.20363	0.095322	-0.681517	0	1	NaN	1.26606	0.163412
P51884	LUM	Lumican	24.496	25.0371	24.6362	23.3463	23.777	25.7395	23.6266	25.4246	25.8398	24.1615	23.077	23.0811	0.225785	1	0.435479	0.126195	0.80832	-0.240543	1.50091	0.056627	1.28321	0.225785	1	-0.435479	0.270168	0.892679	-0.676022	0.444048	0.668032	0.847729	0.126195	0.80832	0.240543	0.270168	0.892679	0.676022	0.925795	0.272485	1.52375	1.50091	0.056627	-1.28321	0.444048	0.668032	-0.847729	0.925795	0.272485
P51911	CNN1	Calponin-1	15.6536	15.9858	15.523		16.4837	16.1317	21.2691	19.4228	17.9353	17.4337	17.42	16.4085	1.11571	0.203473	-0.586935	1.76453	0.0300065	-3.8216	1.69273	0.0402353	-1.36662	1.11571	0.203473	0.586935	1.08891	0.1805	-3.23466	0.728495	0.394622	-0.779686	1.76453	0.0300065	3.8216	1.08891	0.1805	3.23466	1.1294	0.204926	2.45498	1.69273	0.0402353	1.36662	0.728495	0.394622	0.779686	1.1294	0.204926
P52209	PGD	6-phosphogluconate dehydrogenase, decarboxylating	15.4481	15.2768	15.095	14.3138			17.3528	18.1155	17.8994	17.3032	17.2224	17.8025	0	1	0.959506	3.26895	0.00586186	-2.51597	3.32026	0.0116597	-2.16943	0	1	-0.959506	0	1	-3.47547	0	1	-3.12893	3.26895	0.00586186	2.51597	0	1	3.47547	0.524433	0.497931	0.34654	3.32026	0.0116597	2.16943	0	1	3.12893	0.524433	0.497931
P52565	ARHGDIA	Rho GDP-dissociation inhibitor 1	18.6749	19.0639	18.2455	19.7129	20.0006	18.9351	21.2114	20.3934	20.7621	21.2346	20.9524	20.3825	1.05262	0.224971	-0.888072	2.50481	0.0101041	-2.12753	2.50715	0.0155533	-2.19506	1.05262	0.224971	0.888072	1.4519	0.0925733	-1.23945	1.49374	0.098261	-1.30699	2.50481	0.0101041	2.12753	1.4519	0.0925733	1.23945	0.0684527	0.958503	-0.0675373	2.50715	0.0155533	2.19506	1.49374	0.098261	1.30699	0.0684527	0.958503
P52597	HNRNPF	Heterogeneous nuclear ribonucleoprotein F	16.1197	15.5151	14.4236	13.6436			16.3251	16.1064	17.0814	16.5086	16.2524	16.5286	0	1	1.70915	0.932051	0.148828	-1.15152	1.00213	0.138276	-1.07706	0	1	-1.70915	0	1	-2.86067	0	1	-2.78622	0.932051	0.148828	1.15152	0	1	2.86067	0.0855775	0.94304	0.0744502	1.00213	0.138276	1.07706	0	1	2.78622	0.0855775	0.94304
P52823	STC1	Stanniocalcin-1	17.4195	15.7252	17.9459	16.8284	17.0728	20.1437	21.2792	22.011	22.0641	22.0474	20.8563	20.1703	0.320555	0.841256	-0.984784	2.57309	0.00929814	-4.75458	2.00317	0.0268861	-3.99449	0.320555	0.841256	0.984784	1.57955	0.0739512	-3.76979	1.17977	0.172637	-3.00971	2.57309	0.00929814	4.75458	1.57955	0.0739512	3.76979	0.557976	0.475746	0.760085	2.00317	0.0268861	3.99449	1.17977	0.172637	3.00971	0.557976	0.475746
P52907	CAPZA1	F-actin-capping protein subunit alpha-1	17.7645	18.0203	17.4632	16.143	17.7281	18.4554	20.4403	20.1158	20.3892	20.2012	19.5724	19.3342	0.164907	1	0.307163	3.76022	0.00444043	-2.56574	2.5172	0.0154616	-1.95325	0.164907	1	-0.307163	1.85047	0.0447707	-2.87291	1.43948	0.107402	-2.26041	3.76022	0.00444043	2.56574	1.85047	0.0447707	2.87291	1.03648	0.232028	0.612496	2.5172	0.0154616	1.95325	1.43948	0.107402	2.26041	1.03648	0.232028
P53396	ACLY	ATP-citrate synthase	16.6815	17.064	16.2784			13.7366	18.1821	18.0209	18.3359	17.7922	17.7722	17.6404	0	1	2.93809	2.45266	0.0105258	-1.50499	1.99058	0.0274231	-1.0603	0	1	-2.93809	0	1	-4.44307	0	1	-3.99839	2.45266	0.0105258	1.50499	0	1	4.44307	1.90909	0.0779483	0.444684	1.99058	0.0274231	1.0603	0	1	3.99839	1.90909	0.0779483
P54727	RAD23B	UV excision repair protein RAD23 homolog B	17.2104	17.2075	17.1411	15.8957			19.647	19.4068	19.7895	18.956	18.155	18.02	0	1	1.2906	4.54248	0.00421543	-2.42809	1.81522	0.0341692	-1.19067	0	1	-1.2906	0	1	-3.7187	0	1	-2.48127	4.54248	0.00421543	2.42809	0	1	3.7187	1.77661	0.0894085	1.23742	1.81522	0.0341692	1.19067	0	1	2.48127	1.77661	0.0894085
P55001	MFAP2	Microfibrillar-associated protein 2	18.1627	17.8421	19.7667	17.4503	15.8811	15.443	19.5203	20.5256	19.8388	19.9142	20.2319	21.4228	1.28381	0.153678	2.33238	0.965421	0.139329	-1.37106	1.20791	0.0946348	-1.93248	1.28381	0.153678	-2.33238	2.26329	0.0222325	-3.70344	2.29877	0.0291112	-4.26486	0.965421	0.139329	1.37106	2.26329	0.0222325	3.70344	0.44074	0.579148	-0.561415	1.20791	0.0946348	1.93248	2.29877	0.0291112	4.26486	0.44074	0.579148
P55058	PLTP	Phospholipid transfer protein	17.0968	15.449	16.658	15.8591	15.9764	16.4234	20.1481	20.6284	21.1176	19.0322	19.3627	20.0258	0.237548	0.991319	0.314956	2.76424	0.00707629	-4.23009	2.2342	0.0201868	-3.0723	0.237548	0.991319	-0.314956	3.80098	0.00464122	-4.54505	3.2491	0.0103016	-3.38726	2.76424	0.00707629	4.23009	3.80098	0.00464122	4.54505	1.33871	0.148113	1.15779	2.2342	0.0201868	3.0723	3.2491	0.0103016	3.38726	1.33871	0.148113
P55072	VCP	Transitional endoplasmic reticulum ATPase	20.8711	21.2344	21.0984	18.8102	18.2174	17.5767	22.7958	22.3764	22.8517	22.5878	22.2589	21.9853	2.81803	0.0209603	2.86649	3.02652	0.00582288	-1.60668	2.39271	0.0175435	-1.20938	2.81803	0.0209603	-2.86649	3.49715	0.00549551	-4.47317	3.29674	0.0113617	-4.07588	3.02652	0.00582288	1.60668	3.49715	0.00549551	4.47317	0.798725	0.332618	0.397294	2.39271	0.0175435	1.20938	3.29674	0.0113617	4.07588	0.798725	0.332618
P55083	MFAP4	Microfibril-associated glycoprotein 4	18.9559	17.0948	17.9294			13.4111	18.4902	20.1027	20.8484	15.2628	15.4527	16.0436	0	1	4.58224	0.969311	0.138693	-1.82041	1.82764	0.0335901	2.40703	0	1	-4.58224	0	1	-6.40265	0	1	-2.17521	0.969311	0.138693	1.82041	0	1	6.40265	2.34478	0.0443044	4.22744	1.82764	0.0335901	-2.40703	0	1	2.17521	2.34478	0.0443044
P55145	MANF	Mesencephalic astrocyte-derived neurotrophic factor	16.5069	16.7932	16.499	15.409	15.4121	16.2917	17.2005	16.9949	16.9911	18.6623	18.0539	17.5561	1.35342	0.135768	0.895439	1.75124	0.0305759	-0.462439	1.95281	0.0286031	-1.49106	1.35342	0.135768	-0.895439	1.96567	0.037591	-1.35788	2.27209	0.0294958	-2.3865	1.75124	0.0305759	0.462439	1.96567	0.037591	1.35788	1.45905	0.129321	-1.02862	1.95281	0.0286031	1.49106	2.27209	0.0294958	2.3865	1.45905	0.129321
P55209	NAP1L1	Nucleosome assembly protein 1-like 1	14.5953	15.1423					17.9898	18.0711	18.7934	18.5074	18.3338	18.3322	0	1	NaN	2.51156	0.0100588	-3.41596	3.29218	0.0119409	-3.52237	0	1	NaN	0	1	NaN	0	1	NaN	2.51156	0.0100588	3.41596	0	1	NaN	0.151598	0.876836	-0.106408	3.29218	0.0119409	3.52237	0	1	NaN	0.151598	0.876836
P55268	LAMB2	Laminin subunit beta-2	21.7055	21.7563	22.3774	16.7109	14.8675	16.8474	21.6418	22.9142	21.7705	20.5496	21.2821	19.1671	3.00038	0.0175301	5.80454	0.130173	0.802425	-0.162425	1.15552	0.104049	1.6135	3.00038	0.0175301	-5.80454	2.85647	0.0110392	-5.96696	2.03402	0.0436225	-4.19104	0.130173	0.802425	0.162425	2.85647	0.0110392	5.96696	1.12818	0.204544	1.77592	1.15552	0.104049	-1.6135	2.03402	0.0436225	4.19104	1.12818	0.204544
P55287	CDH11	Cadherin-11	18.068	17.3253	18.0033	17.5735	17.9991	15.73	18.5164	19.4907	19.3782	20.4168	20.0065	20.8685	0.401751	0.724216	0.697993	1.57233	0.0419776	-1.32956	2.80424	0.0125776	-2.63172	0.401751	0.724216	-0.697993	1.25023	0.134662	-2.02756	1.9665	0.0475121	-3.32971	1.57233	0.0419776	1.32956	1.25023	0.134662	2.02756	1.5197	0.125137	-1.30216	2.80424	0.0125776	2.63172	1.9665	0.0475121	3.32971	1.5197	0.125137
P55290	CDH13	Cadherin-13	16.6391	16.4407	17.5824	17.5756			19.6099	18.3603	18.9196	18.3232	18.3253	18.1204	0	1	-0.688271	1.8331	0.0264078	-2.07589	1.725	0.0383952	-1.36889	0	1	0.688271	0	1	-1.38762	0	1	-0.680616	1.8331	0.0264078	2.07589	0	1	1.38762	0.896627	0.283658	0.707004	1.725	0.0383952	1.36889	0	1	0.680616	0.896627	0.283658
P55786	NPEPPS	Puromycin-sensitive aminopeptidase	15.1055	16.0459	14.7144			13.8234	18.3104	17.6255	18.2498	18.0244	17.3923	16.9711	0	1	1.46523	2.44754	0.0105966	-2.77329	1.91501	0.0297682	-2.17401	0	1	-1.46523	0	1	-4.23852	0	1	-3.63924	2.44754	0.0105966	2.77329	0	1	4.23852	0.729328	0.367988	0.599279	1.91501	0.0297682	2.17401	0	1	3.63924	0.729328	0.367988
P55854	SUMO3	Small ubiquitin-related modifier 3	16.3993	16.3213	16.4605	17.3147			18.3652	17.8947	18.6016	17.9957	18.0673	17.769	0	1	-0.920945	3.06383	0.00597218	-1.89342	4.02095	0.011149	-1.55027	0	1	0.920945	0	1	-0.972476	0	1	-0.629324	3.06383	0.00597218	1.89342	0	1	0.972476	0.690024	0.392312	0.343152	4.02095	0.011149	1.55027	0	1	0.629324	0.690024	0.392312
P56537	EIF6	Eukaryotic translation initiation factor 6	15.3515	14.6608	13.9239				16.5521	16.6975	16.3558	16.0267	16.0687	15.5344	0	1	NaN	1.95163	0.02134	-1.88974	1.29271	0.0805834	-1.23119	0	1	NaN	0	1	NaN	0	1	NaN	1.95163	0.02134	1.88974	0	1	NaN	1.53406	0.121926	0.658555	1.29271	0.0805834	1.23119	0	1	NaN	1.53406	0.121926
P58546	MTPN	Myotrophin	15.9318	16.1996	14.7503	17.365	17.1356	17.4515	19.4515	18.3828	18.8043	18.5363	18.1656	17.4458	1.68633	0.0845523	-1.69011	2.40808	0.0112633	-3.25231	1.9377	0.028856	-2.42198	1.68633	0.0845523	1.69011	2.06621	0.0314995	-1.5622	1.02979	0.229504	-0.731876	2.40808	0.0112633	3.25231	2.06621	0.0314995	1.5622	0.865634	0.302341	0.830325	1.9377	0.028856	2.42198	1.02979	0.229504	0.731876	0.865634	0.302341
P59998	ARPC4	Actin-related protein 2/3 complex subunit 4	17.2412	17.5698	16.8534	15.2275			19.3184	18.7089	19.0717	18.9512	18.7829	18.3981	0	1	1.99398	2.57602	0.00929075	-1.8115	2.31354	0.019333	-1.48924	0	1	-1.99398	0	1	-3.80548	0	1	-3.48322	2.57602	0.00929075	1.8115	0	1	3.80548	0.598094	0.449541	0.322265	2.31354	0.019333	1.48924	0	1	3.48322	0.598094	0.449541
P60033	CD81	CD81 antigen	18.1382	18.7948	17.4987	18.6427			20.639	20.55	21.4821	19.6148	19.9329	20.1692	0	1	-0.498818	2.34315	0.0120193	-2.74647	1.90717	0.0299342	-1.76173	0	1	0.498818	0	1	-2.24765	0	1	-1.26291	2.34315	0.0120193	2.74647	0	1	2.24765	1.36252	0.144994	0.984734	1.90717	0.0299342	1.76173	0	1	1.26291	1.36252	0.144994
P60174	TPI1	Triosephosphate isomerase	22.1599	22.6168	21.9949	23.024	23.1307	23.4863	23.8772	23.2762	23.5106	24.1184	23.7151	22.7395	1.8321	0.0704358	-0.956444	2.15039	0.0156352	-1.29743	1.31958	0.0761603	-1.2671	1.8321	0.0704358	0.956444	0.693813	0.392087	-0.340987	0.290466	0.894633	-0.310654	2.15039	0.0156352	1.29743	0.693813	0.392087	0.340987	0.0227614	1	0.0303326	1.31958	0.0761603	1.2671	0.290466	0.894633	0.310654	0.0227614	1
P60660	MYL6	Myosin light polypeptide 6	20.447	20.7433	20.7757	19.8704	19.3853	19.2571	22.901	22.1458	22.5326	22.0954	21.7437	21.2779	2.23816	0.0408038	1.15112	2.82321	0.0066423	-1.87112	1.81317	0.0342002	-1.0503	2.23816	0.0408038	-1.15112	3.33684	0.00659196	-3.02224	2.72767	0.0165935	-2.20143	2.82321	0.0066423	1.87112	3.33684	0.00659196	3.02224	1.19873	0.182397	0.820818	1.81317	0.0342002	1.0503	2.72767	0.0165935	2.20143	1.19873	0.182397
P60842	EIF4A1	Eukaryotic initiation factor 4A-I	16.0262	15.8312	14.93	13.6492			19.4403	19.3873	19.8356	19.2965	19.1978	19.5664	0	1	1.94658	3.38222	0.00594806	-3.95866	3.34542	0.0120037	-3.75782	0	1	-1.94658	0	1	-5.90524	0	1	-5.7044	3.38222	0.00594806	3.95866	0	1	5.90524	0.48771	0.535795	0.200841	3.34542	0.0120037	3.75782	0	1	5.7044	0.48771	0.535795
P60900	PSMA6	Proteasome subunit alpha type-6	19.0424	19.455	19.3851	18.0736		17.188	20.3894	20.0759	20.4513	20.8352	20.172	19.9637	1.69116	0.0842144	1.66335	2.37425	0.0116613	-1.01138	1.61373	0.0459261	-1.02949	1.69116	0.0842144	-1.66335	2.28838	0.0217393	-2.67473	1.96816	0.0476895	-2.69284	2.37425	0.0116613	1.01138	2.28838	0.0217393	2.67473	0.0210139	1	-0.018109	1.61373	0.0459261	1.02949	1.96816	0.0476895	2.69284	0.0210139	1
P60981	DSTN	Destrin	17.0304	17.925	16.684	16.8421	17.5464	18.7109	20.0434	18.9526	18.9268	20.3619	20.3197	19.4887	0.300246	0.870941	-0.486654	1.79781	0.0281272	-2.09446	2.43642	0.0168627	-2.8436	0.300246	0.870941	0.486654	1.14992	0.1611	-1.6078	1.73187	0.0653402	-2.35695	1.79781	0.0281272	2.09446	1.14992	0.1611	1.6078	0.738807	0.363704	-0.749148	2.43642	0.0168627	2.8436	1.73187	0.0653402	2.35695	0.738807	0.363704
P60983	GMFB	Glia maturation factor beta	14.5302	13.7452	14.3531	14.5046			16.6001	16.2673	16.9318	17.1167	16.7076	15.4924	0	1	-0.295047	2.84171	0.00666591	-2.39021	1.8313	0.0334373	-2.22939	0	1	0.295047	0	1	-2.09516	0	1	-1.93435	2.84171	0.00666591	2.39021	0	1	2.09516	0.111104	0.919746	0.160817	1.8313	0.0334373	2.22939	0	1	1.93435	0.111104	0.919746
P61088	UBE2N	Ubiquitin-conjugating enzyme E2 N	15.5881	15.658	15.5349		13.2119		18.8279	18.2349	18.3074	19.4106	18.7029	18.2783	0	1	2.38179	3.94559	0.00444319	-2.86304	3.18946	0.0118181	-3.20354	0	1	-2.38179	0	1	-5.24483	0	1	-5.58533	3.94559	0.00444319	2.86304	0	1	5.24483	0.376541	0.633537	-0.340499	3.18946	0.0118181	3.20354	0	1	5.58533	0.376541	0.633537
P61158	ACTR3	Actin-related protein 3	19.0576	19.1377	18.9067	18.5113		19.2141	21.3444	20.9247	20.9382	20.8192	20.4743	20.2742	0.237296	0.988968	0.171272	3.72855	0.00439431	-2.03509	2.99909	0.0117245	-1.48856	0.237296	0.988968	-0.171272	2.21744	0.0237198	-2.20636	1.80927	0.0601045	-1.65983	3.72855	0.00439431	2.03509	2.21744	0.0237198	2.20636	1.22	0.17627	0.546529	2.99909	0.0117245	1.48856	1.80927	0.0601045	1.65983	1.22	0.17627
P61160	ACTR2	Actin-related protein 2	17.0237	17.5423	16.5518	15.0079			19.5274	19.0246	19.1784	19.4181	19.1239	18.797	0	1	2.03135	2.62081	0.00863738	-2.20419	2.4482	0.0165418	-2.0737	0	1	-2.03135	0	1	-4.23554	0	1	-4.10505	2.62081	0.00863738	2.20419	0	1	4.23554	0.217978	0.794551	0.130494	2.4482	0.0165418	2.0737	0	1	4.10505	0.217978	0.794551
P61604	HSPE1	10 kDa heat shock protein, mitochondrial	16.0012	16.4139	16.6871	15.8353			18.1782	18.5633	19.1454	18.9028	17.8255	18.08	0	1	0.532079	2.55433	0.00959521	-2.26158	2.12171	0.0232645	-1.90207	0	1	-0.532079	0	1	-2.79366	0	1	-2.43415	2.55433	0.00959521	2.26158	0	1	2.79366	0.346841	0.656494	0.359513	2.12171	0.0232645	1.90207	0	1	2.43415	0.346841	0.656494
P61769	B2M	Beta-2-microglobulin	23.3346	23.5894	24.211	25.5947	25.7142	25.7887	24.0757	24.7161	24.6487	24.1339	24.3705	24.6475	2.76376	0.0216853	-1.98751	1.09437	0.107293	-0.768504	1.0544	0.125578	-0.672311	2.76376	0.0216853	1.98751	2.35158	0.0197919	1.219	2.93537	0.0133113	1.3152	1.09437	0.107293	0.768504	2.35158	0.0197919	-1.219	0.141648	0.884073	0.0961927	1.0544	0.125578	0.672311	2.93537	0.0133113	-1.3152	0.141648	0.884073
P61916	NPC2	NPC intracellular cholesterol transporter 2	19.0609	19.2644	19.6731	20.0585	19.4265	21.8106	21.3244	21.079	21.1739	20.9091	21.2703	20.7247	0.679067	0.432966	-1.09908	3.18208	0.00604113	-1.85967	2.60861	0.0148515	-1.63526	0.679067	0.432966	1.09908	0.457939	0.631181	-0.760589	0.297684	0.885171	-0.536172	3.18208	0.00604113	1.85967	0.457939	0.631181	0.760589	0.5687	0.465504	0.224417	2.60861	0.0148515	1.63526	0.297684	0.885171	0.536172	0.5687	0.465504
P61960	UFM1	Ubiquitin-fold modifier 1	16.5146	16.7854	15.5476				17.8606	17.3302	17.8195	19.2925	18.5978	17.6817	0	1	NaN	1.54959	0.0435369	-1.38756	1.69724	0.0399545	-2.24148	0	1	NaN	0	1	NaN	0	1	NaN	1.54959	0.0435369	1.38756	0	1	NaN	0.794148	0.332592	-0.853917	1.69724	0.0399545	2.24148	0	1	NaN	0.794148	0.332592
P61978	HNRNPK	Heterogeneous nuclear ribonucleoprotein K	19.3066	19.2669	19.296	16.9028	16.639	17.1757	20.5994	20.1027	20.7112	18.6713	19.5591	19.3399	3.97749	0.00871151	2.38397	2.48999	0.0102299	-1.18129	0.137875	0.809645	0.099727	3.97749	0.00871151	-2.38397	3.90217	0.0043253	-3.56526	2.74971	0.0165238	-2.28424	2.48999	0.0102299	1.18129	3.90217	0.0043253	3.56526	1.76682	0.0906225	1.28102	0.137875	0.809645	-0.099727	2.74971	0.0165238	2.28424	1.76682	0.0906225
P61981	YWHAG	14-3-3 protein gamma	17.5012	17.7551	17.6245	18.7326	18.8762	18.0869	20.9106	20.3897	20.5741	19.5304	19.3837	19.2156	1.68136	0.0843296	-0.938268	4.22477	0.00389376	-2.99786	3.93653	0.0112843	-1.74964	1.68136	0.0843296	0.938268	2.70163	0.0131106	-2.05959	1.4537	0.105542	-0.811373	4.22477	0.00389376	2.99786	2.70163	0.0131106	2.05959	2.6661	0.0373077	1.24822	3.93653	0.0112843	1.74964	1.4537	0.105542	0.811373	2.6661	0.0373077
P62258	YWHAE	14-3-3 protein epsilon	19.5995	19.8609	19.9763	21.5886	21.6889	21.0553	23.1463	22.6892	23.7594	21.5713	21.6109	21.8494	2.70971	0.022594	-1.63205	3.29645	0.00582585	-3.38608	3.72051	0.0123711	-1.86497	2.70971	0.022594	1.63205	2.056	0.0320491	-1.75403	0.469097	0.647024	-0.232918	3.29645	0.00582585	3.38608	2.056	0.0320491	1.75403	2.03902	0.0671845	1.52111	3.72051	0.0123711	1.86497	0.469097	0.647024	0.232918	2.03902	0.0671845
P62314	SNRPD1	Small nuclear ribonucleoprotein Sm D1	15.919		15.6661				14.9433				15.2422		0	1	NaN	0	1	0.849286	0	1	0.550394	0	1	NaN	0	1	NaN	0	1	NaN	0	1	-0.849286	0	1	NaN	0	1	-0.298892	0	1	-0.550394	0	1	NaN	0	1
P62328	TMSB4X	Thymosin beta-4	19.2838	18.1678	20.5038	21.499	21.86	21.7366	22.5571	21.5122	21.8492	22.3	21.9637	21.6392	1.59819	0.0960827	-2.38006	1.63498	0.0373337	-2.65435	1.71103	0.0391051	-2.64915	1.59819	0.0960827	2.38006	0.349676	0.767249	-0.274282	0.545104	0.552134	-0.269084	1.63498	0.0373337	2.65435	0.349676	0.767249	0.274282	0.00470029	1	0.0051988	1.71103	0.0391051	2.64915	0.545104	0.552134	0.269084	0.00470029	1
P62333	PSMC6	26S proteasome regulatory subunit 10B	15.1611	14.3228	14.33		18.7518	19.5015	15.851	15.575	16.348	14.5843	14.6399	15.0042	2.66388	0.0224188	-4.52197	1.67407	0.0345944	-1.31999	0.169507	0.761458	-0.138141	2.66388	0.0224188	4.52197	2.37762	0.0193737	3.20198	3.04687	0.0122129	4.38383	1.67407	0.0345944	1.31999	2.37762	0.0193737	-3.20198	1.97092	0.0714461	1.18185	0.169507	0.761458	0.138141	3.04687	0.0122129	-4.38383	1.97092	0.0714461
P62736	ACTA2	Actin, aortic smooth muscle	20.852	21.0233	20.9114	17.8698	19.5046	19.2157	23.7938	23.0037	23.0604	22.0008	21.828	21.6855	1.82122	0.069912	2.06553	3.08994	0.00620791	-2.35707	3.02425	0.012294	-0.909207	1.82122	0.069912	-2.06553	2.84415	0.0109144	-4.42261	2.36015	0.0268708	-2.97474	3.08994	0.00620791	2.35707	2.84415	0.0109144	4.42261	2.23214	0.0492193	1.44787	3.02425	0.012294	0.909207	2.36015	0.0268708	2.97474	2.23214	0.0492193
P62805	H4C12	Histone H4	19.2489	18.7622	19.9584	20.4143	19.4689	17.5053	17.843	18.6546	18.9551	18.8056	17.363	19.1707	0.0734844	1	0.193622	0.807433	0.192459	0.838921	0.602115	0.31047	0.876699	0.0734844	1	-0.193622	0.282979	0.869194	0.645299	0.268097	0.936329	0.683077	0.807433	0.192459	-0.838921	0.282979	0.869194	-0.645299	0.0195227	1	0.0377776	0.602115	0.31047	-0.876699	0.268097	0.936329	-0.683077	0.0195227	1
P62820	RAB1A	Ras-related protein Rab-1A	14.5351	14.6656	14.0418	14.0041		13.1207	15.8281	15.4423	15.7242	16.2624	15.5061	15.9175	0.887282	0.301437	0.851771	2.30986	0.0125799	-1.25071	2.16028	0.0221016	-1.48117	0.887282	0.301437	-0.851771	1.99554	0.0355125	-2.10248	1.9004	0.0537071	-2.33294	2.30986	0.0125799	1.25071	1.99554	0.0355125	2.10248	0.393765	0.615212	-0.230462	2.16028	0.0221016	1.48117	1.9004	0.0537071	2.33294	0.393765	0.615212
P62826	RAN	GTP-binding nuclear protein Ran	13.8828	13.3243	12.1178				17.6659	17.4092	17.9988	17.4348	17.3416	17.4843	0	1	NaN	2.95139	0.00581977	-4.58303	2.92955	0.0129817	-4.31196	0	1	NaN	0	1	NaN	0	1	NaN	2.95139	0.00581977	4.58303	0	1	NaN	0.703699	0.386467	0.27107	2.92955	0.0129817	4.31196	0	1	NaN	0.703699	0.386467
P62857	RPS28	40S ribosomal protein S28	18.5055	18.6771	18.2697	18.0341	18.3344	18.7505	20.154	19.45	20.1198	16.8691	19.2508	18.6737	0.176461	1	0.111104	2.27997	0.0128053	-1.42385	0.109193	0.847204	0.219559	0.176461	1	-0.111104	2.1141	0.0289345	-1.53496	0.0498528	1	0.108455	2.27997	0.0128053	1.42385	2.1141	0.0289345	1.53496	1.02461	0.236431	1.64341	0.109193	0.847204	-0.219559	0.0498528	1	-0.108455	1.02461	0.236431
P62873	GNB1	Guanine nucleotide-binding protein G(I)/G(S)/G(T) subunit beta-1	14.4047	13.7856	14.408				16.474	16.3595	16.8907	16.3784	16.1671	16.9513	0	1	NaN	3.0832	0.00599367	-2.37527	2.7403	0.0131333	-2.29952	0	1	NaN	0	1	NaN	0	1	NaN	3.0832	0.00599367	2.37527	0	1	NaN	0.0951798	0.935203	0.0757497	2.7403	0.0131333	2.29952	0	1	NaN	0.0951798	0.935203
P62906	RPL10A	60S ribosomal protein L10a	15.8694	16.8479	17.8873	14.977			20.3485	20.0987	20.3959	17.9223	19.3526	19.1215	0	1	1.89123	2.35317	0.0118518	-3.41281	1.23839	0.0889175	-1.93059	0	1	-1.89123	0	1	-5.30405	0	1	-3.82182	2.35317	0.0118518	3.41281	0	1	5.30405	1.51303	0.123594	1.48222	1.23839	0.0889175	1.93059	0	1	3.82182	1.51303	0.123594
P62937	PPIA	Peptidyl-prolyl cis-trans isomerase A	19.9502	20.4422	19.9463	22.1891	22.3417	23.0133	23.6847	23.0781	23.3568	23.4631	23.0294	22.7036	2.86838	0.0211885	-2.40179	3.76609	0.00457996	-3.26033	3.37144	0.012436	-2.95246	2.86838	0.0211885	2.40179	1.30612	0.121372	-0.858536	0.754571	0.375694	-0.550666	3.76609	0.00457996	3.26033	1.30612	0.121372	0.858536	0.474688	0.550562	0.30787	3.37144	0.012436	2.95246	0.754571	0.375694	0.550666	0.474688	0.550562
P62942	FKBP1A	Peptidyl-prolyl cis-trans isomerase FKBP1A	16.8147	17.0529	16.564	18.3849	18.0594	17.8106	19.3819	18.7028	18.841	19.7276	18.7716	18.8534	2.36891	0.0334607	-1.27443	3.00461	0.00559414	-2.16469	2.62319	0.0148195	-2.30701	2.36891	0.0334607	1.27443	1.54452	0.0790288	-0.89026	1.38369	0.118532	-1.03258	3.00461	0.00559414	2.16469	1.54452	0.0790288	0.89026	0.142829	0.887216	-0.14232	2.62319	0.0148195	2.30701	1.38369	0.118532	1.03258	0.142829	0.887216
P62979	RPS27A	Ubiquitin-40S ribosomal protein S27a	18.3592	18.7394	18.3339	17.9012	18.7321	19.1332	20.3042	20.1454	20.7377	20.5526	20.2085	20.2928	0.103873	1	-0.11131	3.01879	0.00580518	-1.91827	3.44347	0.0117063	-1.87378	0.103873	1	0.11131	1.95774	0.0378354	-1.80696	2.02185	0.0434609	-1.76247	3.01879	0.00580518	1.91827	1.95774	0.0378354	1.80696	0.0763139	0.954054	0.0444921	3.44347	0.0117063	1.87378	2.02185	0.0434609	1.76247	0.0763139	0.954054
P63220	RPS21	40S ribosomal protein S21	16.183	16.7697	16.6564	16.9069	13.2073	12.8793	18.9838	18.1859	18.5854	17.7246	17.4989	17.4152	0.779834	0.369719	2.20518	2.66231	0.00815026	-2.04869	2.12504	0.0232089	-1.00991	0.779834	0.369719	-2.20518	1.50053	0.085437	-4.25387	1.16773	0.175922	-3.21509	2.66231	0.00815026	2.04869	1.50053	0.085437	4.25387	1.85851	0.0822691	1.03878	2.12504	0.0232089	1.00991	1.16773	0.175922	3.21509	1.85851	0.0822691
P63241	EIF5A	Eukaryotic translation initiation factor 5A-1	19.483	19.1569	17.7189	16.1		16.252	21.3779	20.4494	20.7416	21.2245	21.1792	20.6522	1.47064	0.113239	2.61023	1.56765	0.0422072	-2.07004	1.75646	0.0368683	-2.23238	1.47064	0.113239	-2.61023	3.01342	0.00933009	-4.68027	3.55465	0.00959536	-4.84261	1.56765	0.0422072	2.07004	3.01342	0.00933009	4.68027	0.188091	0.825362	-0.162338	1.75646	0.0368683	2.23238	3.55465	0.00959536	4.84261	0.188091	0.825362
P63261	ACTG1	Actin, cytoplasmic 2	24.3492	24.4327	24.5275	23.7471	24.0903	23.6579	26.9373	26.163	26.4044	25.3869	25.2008	25.1313	1.88891	0.0633704	0.604698	3.03762	0.00579799	-2.06509	3.0219	0.0120921	-0.803188	1.88891	0.0633704	-0.604698	3.26913	0.00686674	-2.66979	3.11862	0.0111296	-1.40789	3.03762	0.00579799	2.06509	3.26913	0.00686674	2.66979	2.19583	0.0520249	1.26191	3.0219	0.0120921	0.803188	3.11862	0.0111296	1.40789	2.19583	0.0520249
P67936	TPM4	Tropomyosin alpha-4 chain	22.339	22.8452	22.9818	21.3087	22.033	22.2113	24.3769	23.0983	23.3805	23.3835	23.0865	22.4432	1.21023	0.171549	0.871007	0.966922	0.139152	-0.896592	0.297748	0.582448	-0.249071	1.21023	0.171549	-0.871007	1.68632	0.0601343	-1.7676	1.33876	0.128306	-1.12008	0.966922	0.139152	0.896592	1.68632	0.0601343	1.7676	0.608949	0.443824	0.647521	0.297748	0.582448	0.249071	1.33876	0.128306	1.12008	0.608949	0.443824
P68036	UBE2L3	Ubiquitin-conjugating enzyme E2 L3	16.3368	15.7077	15.9281	15.4373	14.0904		18.7196	18.7784	19.6526	19.7973	18.6893	18.3984	0.942214	0.27444	1.22703	3.00837	0.00571069	-3.05934	2.51369	0.0154528	-2.97078	0.942214	0.27444	-1.22703	2.17706	0.0256884	-4.28636	1.95666	0.048238	-4.19781	3.00837	0.00571069	3.05934	2.17706	0.0256884	4.28636	0.0587058	0.970992	0.0885518	2.51369	0.0154528	2.97078	1.95666	0.048238	4.19781	0.0587058	0.970992
P68104	EEF1A1	Elongation factor 1-alpha 1	20.7027	21.442	20.3524	18.1578	18.927	19.0988	23.3368	22.2709	22.4375	22.5216	22.8156	22.2776	2.08465	0.0491193	2.1045	1.79582	0.0281713	-1.84936	2.0569	0.0252789	-1.7059	2.08465	0.0491193	-2.1045	3.07246	0.00903275	-3.95386	3.50093	0.00879034	-3.81039	1.79582	0.0281713	1.84936	3.07246	0.00903275	3.95386	0.145767	0.883087	0.143464	2.0569	0.0252789	1.7059	3.50093	0.00879034	3.81039	0.145767	0.883087
P68363	TUBA1B	Tubulin alpha-1B chain	20.0607	20.1007	18.9868	18.1605	17.4748	16.4197	23.2639	21.8061	22.6239	21.3133	21.577	21.9561	1.71473	0.0821118	2.36443	2.15821	0.0154143	-2.84856	2.01027	0.0265733	-1.89939	1.71473	0.0821118	-2.36443	2.85952	0.0114252	-5.21298	2.85789	0.0144904	-4.26382	2.15821	0.0154143	2.84856	2.85952	0.0114252	5.21298	0.963641	0.257801	0.949163	2.01027	0.0265733	1.89939	2.85789	0.0144904	4.26382	0.963641	0.257801
P69905	HBA2	Hemoglobin subunit alpha													-4.34294e-08	0	0	-4.34294e-08	0	0	-4.34294e-08	0	0	-4.34294e-08	0	0	-4.34294e-08	0	0	-4.34294e-08	0	0	-4.34294e-08	0	0	-4.34294e-08	0	0	-4.34294e-08	0	0	-4.34294e-08	0	0	-4.34294e-08	0	0	-4.34294e-08	0
P78371	CCT2	T-complex protein 1 subunit beta	15.2624	14.8348	13.6046				17.3129	16.5081	17.1713	16.277	16.2923	16.7984	0	1	NaN	1.92389	0.0222422	-2.43017	1.64021	0.0442087	-1.88859	0	1	NaN	0	1	NaN	0	1	NaN	1.92389	0.0222422	2.43017	0	1	NaN	0.833176	0.317419	0.541574	1.64021	0.0442087	1.88859	0	1	NaN	0.833176	0.317419
P78417	GSTO1	Glutathione S-transferase omega-1	16.954	17.0747	16.4322	14.4452	16.9764	18.0389	20.0554	19.6445	19.8528	20.931	20.0608	19.6089	0.111417	1	0.333458	3.71688	0.00434033	-3.03064	2.82929	0.0123812	-3.37996	0.111417	1	-0.333458	1.45648	0.0920143	-3.3641	1.51314	0.095469	-3.71342	3.71688	0.00434033	3.03064	1.45648	0.0920143	3.3641	0.358748	0.646765	-0.349325	2.82929	0.0123812	3.37996	1.51314	0.095469	3.71342	0.358748	0.646765
P80162	CXCL6	C-X-C motif chemokine 6	17.9733		15.755	13.7974	13.334	20.1513		12.8941	13.4256	23.0169	20.418	21.8312	0.134367	1	1.10325	1.08017	0.11011	3.70428	1.50605	0.0566571	-4.89122	0.134367	1	-1.10325	0.368384	0.741403	2.60103	1.21204	0.163934	-5.99446	1.08017	0.11011	-3.70428	0.368384	0.741403	-2.60103	2.49303	0.0429429	-8.59549	1.50605	0.0566571	4.89122	1.21204	0.163934	5.99446	2.49303	0.0429429
P80303	NUCB2	Nucleobindin-2	17.3147	17.435	17.6505	13.5622	16.7273	15.5859	19.6424	20.0867	19.9017	18.3287	18.3486	17.9961	1.09889	0.209589	2.17493	3.92464	0.00411425	-2.41022	2.1336	0.0228772	-0.757737	1.09889	0.209589	-2.17493	2.09678	0.0299195	-4.58515	1.45993	0.104574	-2.93267	3.92464	0.00411425	2.41022	2.09678	0.0299195	4.58515	3.18036	0.0242604	1.65248	2.1336	0.0228772	0.757737	1.45993	0.104574	2.93267	3.18036	0.0242604
P80723	BASP1	Brain acid soluble protein 1	19.1198	20.2847	20.628	20.0808	20.7851	22.3776	19.2032	20.0377	20.1139	21.5513	21.1797	20.8253	0.583237	0.519456	-1.07026	0.15613	0.761481	0.225924	1.09963	0.115692	-1.17455	0.583237	0.519456	1.07026	0.811236	0.31047	1.29619	0.0503771	1	-0.104287	0.15613	0.761481	-0.225924	0.811236	0.31047	-1.29619	1.75553	0.0905618	-1.40047	1.09963	0.115692	1.17455	0.0503771	1	0.104287	1.75553	0.0905618
P98095	FBLN2	Fibulin-2	20.012	19.9107	20.101				16.9818	16.8984	18.8338	18.2056	16.8564	17.468	0	1	NaN	1.7348	0.0313875	2.43655	2.49934	0.0155692	2.49791	0	1	NaN	0	1	NaN	0	1	NaN	1.7348	0.0313875	-2.43655	0	1	NaN	0.0277512	1	0.0613607	2.49934	0.0155692	-2.49791	0	1	NaN	0.0277512	1
P98160	HSPG2	Basement membrane-specific heparan sulfate proteoglycan core protein	24.5894	24.7014	25.4216	23.848	23.8097	23.3957	24.6378	24.943	24.6722	24.6052	25.0309	24.9021	1.82437	0.0699666	1.21964	0.213885	0.676703	0.153131	0.0701086	0.915058	0.0580476	1.82437	0.0699666	-1.21964	2.44481	0.0180153	-1.0665	2.42419	0.0247498	-1.16159	0.213885	0.676703	-0.153131	2.44481	0.0180153	1.0665	0.235453	0.775329	-0.0950832	0.0701086	0.915058	-0.0580476	2.42419	0.0247498	1.16159	0.235453	0.775329
P98179	RBM3	RNA-binding protein 3	16.4546	16.1792	16.1128				16.6486	16.0665	16.0843	15.5506	16.1218	15.6733	0	1	NaN	0.0270627	1	-0.0175749	1.0831	0.118411	0.466965	0	1	NaN	0	1	NaN	0	1	NaN	0.0270627	1	0.0175749	0	1	NaN	0.873507	0.298034	0.48454	1.0831	0.118411	-0.466965	0	1	NaN	0.873507	0.298034
P99999	CYCS	Cytochrome c	13.4352	13.8554	14.5479	18.516	18.9313	18.8624	16.1623	16.0902	16.6071	17.5222	15.4499	15.7652	3.79949	0.011484	-4.82375	2.52846	0.00989474	-2.34035	1.47718	0.0594434	-2.2996	3.79949	0.011484	4.82375	3.56219	0.00554693	2.4834	1.73376	0.0658495	2.52415	2.52846	0.00989474	2.34035	3.56219	0.00554693	-2.4834	0.0204283	1	0.0407495	1.47718	0.0594434	2.2996	1.73376	0.0658495	-2.52415	0.0204283	1
Q00610	CLTC	Clathrin heavy chain 1	16.7889	17.2988	16.2732	13.7542			19.5604	19.8854	20.5971	19.1138	18.3709	18.7078	0	1	3.03277	2.78887	0.00692825	-3.22729	2.21992	0.0201465	-1.94385	0	1	-3.03277	0	1	-6.26006	0	1	-4.97661	2.78887	0.00692825	3.22729	0	1	6.26006	1.57707	0.114491	1.28345	2.21992	0.0201465	1.94385	0	1	4.97661	1.57707	0.114491
Q01082	SPTBN1	Spectrin beta chain, non-erythrocytic 1	19.7623	19.4186	19.8723	18.3639	16.3883	15.452	19.6362	19.2029	19.5473	19.7798	19.9198	19.6458	1.56185	0.0998681	2.94972	0.51266	0.359045	0.222301	0.243561	0.652117	-0.0973797	1.56185	0.0998681	-2.94972	1.45819	0.0920659	-2.72741	1.61774	0.0792497	-3.04709	0.51266	0.359045	-0.222301	1.45819	0.0920659	2.72741	0.972521	0.253606	-0.319681	0.243561	0.652117	0.0973797	1.61774	0.0792497	3.04709	0.972521	0.253606
Q01105	SET	Protein SET	18.395	18.45	18.7388	19.0865	18.6498	18.7732	19.9424	19.7342	20.228	19.8738	19.4535	19.536	0.852865	0.321139	-0.308577	2.89245	0.00617399	-1.44029	2.55017	0.0152602	-1.09318	0.852865	0.321139	0.308577	2.37152	0.0193432	-1.13172	1.8951	0.0528251	-0.784598	2.89245	0.00617399	1.44029	2.37152	0.0193432	1.13172	0.836984	0.316979	0.347117	2.55017	0.0152602	1.09318	1.8951	0.0528251	0.784598	0.836984	0.316979
Q01469	FABP5	Fatty acid-binding protein 5	16.7048	16.6094	16.8222	18.9042	18.5738	18.2465	17.2348	16.0526	16.7138	19.6541	19.4022	19.1655	3.13434	0.0163441	-1.8627	0.044297	0.967181	0.0450954	4.20444	0.0121786	-2.69514	3.13434	0.0163441	1.8627	2.08712	0.0303989	1.90779	1.61144	0.0795139	-0.832438	0.044297	0.967181	-0.0450954	2.08712	0.0303989	-1.90779	2.75111	0.034765	-2.74023	4.20444	0.0121786	2.69514	1.61144	0.0795139	0.832438	2.75111	0.034765
Q01518	CAP1	Adenylyl cyclase-associated protein 1	17.7471	18.5274	17.3341	18.7436	18.0708	17.5903	21.0246	20.2368	20.4369	21.8882	20.2742	20.2202	0.212756	1	-0.265349	2.51063	0.0100247	-2.69656	1.96668	0.0281988	-2.92466	0.212756	1	0.265349	2.39375	0.0189661	-2.43121	1.84468	0.0576915	-2.65931	2.51063	0.0100247	2.69656	2.39375	0.0189661	2.43121	0.141803	0.887456	-0.228103	1.96668	0.0281988	2.92466	1.84468	0.0576915	2.65931	0.141803	0.887456
Q01995	TAGLN	Transgelin	23.8087	24.0355	23.5159	22.3136	22.8577	21.8777	26.08	24.7029	24.1639	25.65	25.3052	24.1907	1.95836	0.0584641	1.43699	0.948181	0.143713	-1.19557	1.27223	0.0835707	-1.26196	1.95836	0.0584641	-1.43699	1.83967	0.0451655	-2.63256	2.17212	0.0333544	-2.69895	0.948181	0.143713	1.19557	1.83967	0.0451655	2.63256	0.0310358	1	-0.0663904	1.27223	0.0835707	1.26196	2.17212	0.0333544	2.69895	0.0310358	1
Q02388	COL7A1	Collagen alpha-1(VII) chain	14.6314	14.0487	12.2755	13.6625			17.0539	18.5447	18.6584	18.5892	18.5129	19.5425	0	1	-0.0106223	2.14254	0.0157429	-4.43378	2.58493	0.0147704	-5.22966	0	1	0.0106223	0	1	-4.42316	0	1	-5.21904	2.14254	0.0157429	4.43378	0	1	4.42316	0.57746	0.460258	-0.795876	2.58493	0.0147704	5.22966	0	1	5.21904	0.57746	0.460258
Q02809	PLOD1	Procollagen-lysine,2-oxoglutarate 5-dioxygenase 1	22.9659	22.805	22.5093	21.7768	18.6873	19.2858	23.5049	23.5229	23.2657	23.519	23.3757	23.2615	1.38834	0.129387	2.84342	1.88631	0.0238734	-0.671087	1.82313	0.0336812	-0.625327	1.38834	0.129387	-2.84342	1.68156	0.0604966	-3.51451	1.6642	0.0732679	-3.46875	1.88631	0.0238734	0.671087	1.68156	0.0604966	3.51451	0.153402	0.875052	0.0457598	1.82313	0.0336812	0.625327	1.6642	0.0732679	3.46875	0.153402	0.875052
Q02818	NUCB1	Nucleobindin-1	22.5885	22.6378	22.9913	23.6525	24.1934	23.974	23.1841	23.567	24.036	23.1885	23.5908	23.3074	2.39681	0.0327048	-1.20077	1.43729	0.0537068	-0.856533	1.63415	0.0442453	-0.623027	2.39681	0.0327048	1.20077	0.51709	0.562975	0.344233	1.36793	0.122312	0.57774	1.43729	0.0537068	0.856533	0.51709	0.562975	-0.344233	0.354879	0.650916	0.233507	1.63415	0.0442453	0.623027	1.36793	0.122312	-0.57774	0.354879	0.650916
Q03405	PLAUR	Urokinase plasminogen activator surface receptor	16.8228	16.5059	15.987	19.2513	17.8875	17.703	18.3094	18.8538	18.8345	19.981	19.0001	18.4499	1.55452	0.100934	-1.84204	2.74489	0.00729661	-2.22733	2.21747	0.0201455	-2.70509	1.55452	0.100934	1.84204	0.301278	0.840495	-0.385295	0.580674	0.51728	-0.863048	2.74489	0.00729661	2.22733	0.301278	0.840495	0.385295	0.422832	0.592262	-0.477753	2.21747	0.0201455	2.70509	0.580674	0.51728	0.863048	0.422832	0.592262
Q04446	GBE1	1,4-alpha-glucan-branching enzyme	16.1528	16.116	15.4799				18.9042	18.0601	18.507	18.6011	17.56	17.0199	0	1	NaN	2.84995	0.00659258	-2.57423	1.6159	0.0458453	-1.81078	0	1	NaN	0	1	NaN	0	1	NaN	2.84995	0.00659258	2.57423	0	1	NaN	0.659581	0.41537	0.76345	1.6159	0.0458453	1.81078	0	1	NaN	0.659581	0.41537
Q04760	GLO1	Lactoylglutathione lyase	15.9845	15.8087	15.4745	15.8164		14.637	18.5549	17.7577	18.1126	18.5878	18.3437	17.9973	0.454933	0.661617	0.529194	3.01353	0.0056997	-2.38582	3.44594	0.0123244	-2.5537	0.454933	0.661617	-0.529194	1.92512	0.0398547	-2.91501	2.08592	0.0393439	-3.08289	3.01353	0.0056997	2.38582	1.92512	0.0398547	2.91501	0.228921	0.783525	-0.167879	3.44594	0.0123244	2.5537	2.08592	0.0393439	3.08289	0.228921	0.783525
Q05682	CALD1	Caldesmon	19.9432	21.5926	21.5393	19.3512	19.2742	19.1449	24.1113	22.3847	22.1825	21.3502	20.9537	19.4881	1.50245	0.108373	1.76827	1.07469	0.111007	-1.86779	0.211785	0.697532	0.427695	1.50245	0.108373	-1.76827	2.38752	0.0190873	-3.63606	1.10695	0.197966	-1.34057	1.07469	0.111007	1.86779	2.38752	0.0190873	3.63606	1.29057	0.156857	2.29548	0.211785	0.697532	-0.427695	1.10695	0.197966	1.34057	1.29057	0.156857
Q06481	APLP2	Amyloid-like protein 2	13.5606	13.7433	13.9424		14.2911		15.5901	16.471	17.4751	14.7912	14.5762	14.9353	0	1	-0.54236	2.11735	0.01626	-2.76326	2.59076	0.0147162	-1.01879	0	1	0.54236	0	1	-2.2209	0	1	-0.476429	2.11735	0.01626	2.76326	0	1	2.2209	1.46046	0.129724	1.74448	2.59076	0.0147162	1.01879	0	1	0.476429	1.46046	0.129724
Q06830	PRDX1	Peroxiredoxin-1	21.1073	21.2678	20.6902	21.5073	21.9455	21.9277	23.4485	22.9176	23.2111	23.0767	23.0926	22.6185	1.58269	0.0970204	-0.771683	3.14832	0.00614531	-2.17059	2.92378	0.012232	-1.90746	1.58269	0.0970204	0.771683	2.57913	0.01502	-1.39891	2.23707	0.0305322	-1.13578	3.14832	0.00614531	2.17059	2.57913	0.01502	1.39891	0.530377	0.496792	0.263128	2.92378	0.012232	1.90746	2.23707	0.0305322	1.13578	0.530377	0.496792
Q07021	C1QBP	Complement component 1 Q subcomponent-binding protein, mitochondrial	15.3623	16.4619	16.1831	16.8352	17.3977	17.0694	17.8757	18.2771	18.9108	18.5889	17.173	17.7997	1.39147	0.129162	-1.09831	2.20487	0.0142748	-2.35213	1.61153	0.0460116	-1.85143	1.39147	0.129162	1.09831	1.66568	0.0624399	-1.25382	0.788261	0.352802	-0.753119	2.20487	0.0142748	2.35213	1.66568	0.0624399	1.25382	0.419576	0.593553	0.500703	1.61153	0.0460116	1.85143	0.788261	0.352802	0.753119	0.419576	0.593553
Q08380	LGALS3BP	Galectin-3-binding protein	22.5834	22.8085	23.0843	23.0975	23.5655	22.6913	23.5773	24.4963	24.8274	22.3544	23.0327	23.3642	0.429898	0.691864	-0.292708	1.67291	0.0345907	-1.47496	0.0995073	0.863097	-0.0917091	0.429898	0.691864	0.292708	1.23064	0.139735	-1.18225	0.19826	1	0.200999	1.67291	0.0345907	1.47496	1.23064	0.139735	1.18225	1.35361	0.144707	1.38325	0.0995073	0.863097	0.0917091	0.19826	1	-0.200999	1.35361	0.144707
Q08397	LOXL1	Lysyl oxidase homolog 1	18.9168	18.7632	18.8341	21.2447	21.5775	20.1346	17.4363	18.239	17.9937	17.8575	18.3746	17.9508	2.09387	0.0485887	-2.14759	1.7653	0.0300426	0.948357	2.03227	0.0259862	0.777042	2.09387	0.0485887	2.14759	2.47182	0.0172233	3.09595	2.48848	0.0226153	2.92463	1.7653	0.0300426	-0.948357	2.47182	0.0172233	-3.09595	0.235627	0.77678	-0.171315	2.03227	0.0259862	-0.777042	2.48848	0.0226153	-2.92463	0.235627	0.77678
Q08431	MFGE8	Lactadherin	20.9682	22.1796	21.7422	19.5819	17.7983	17.2115	21.7922	20.7844	21.3808	20.2895	22.1994	20.8185	1.90258	0.0624652	3.43281	0.271106	0.59767	0.310892	0.322949	0.55289	0.527557	1.90258	0.0624652	-3.43281	1.8111	0.0477294	-3.12192	1.47651	0.101706	-2.90525	0.271106	0.59767	-0.310892	1.8111	0.0477294	3.12192	0.123773	0.906117	0.216665	0.322949	0.55289	-0.527557	1.47651	0.101706	2.90525	0.123773	0.906117
Q08629	SPOCK1	Testican-1	22.4772	22.6554	22.499	22.6127	22.4407	21.9424	22.5279	22.5502	22.421	23.3247	23.494	23.9062	0.43511	0.690268	0.21194	0.255136	0.618881	0.0441933	2.32394	0.0192688	-1.03111	0.43511	0.690268	-0.21194	0.338273	0.785364	-0.167747	2.02841	0.0438369	-1.24305	0.255136	0.618881	-0.0441933	0.338273	0.785364	0.167747	2.42889	0.0413251	-1.0753	2.32394	0.0192688	1.03111	2.02841	0.0438369	1.24305	2.42889	0.0413251
Q09328	MGAT5	Alpha-1,6-mannosylglycoprotein 6-beta-N-acetylglucosaminyltransferase A	15.6206	15.3215	13.3708		13.5476		18.4139	18.1593	18.5975	16.0493	17.3407	15.4168	0	1	1.22341	2.14065	0.015753	-3.61926	0.761866	0.221016	-1.49798	0	1	-1.22341	0	1	-4.84267	0	1	-2.72139	2.14065	0.015753	3.61926	0	1	4.84267	1.66439	0.1027	2.12128	0.761866	0.221016	1.49798	0	1	2.72139	1.66439	0.1027
Q09666	AHNAK	Neuroblast differentiation-associated protein AHNAK	19.8085	19.6963	20.4537	19.611	19.1491	17.9811	22.0379	21.9544	22.2711	19.5698	19.1405	19.2456	0.92933	0.279228	1.07246	2.93201	0.00592803	-2.10163	1.16677	0.102697	0.667538	0.92933	0.279228	-1.07246	2.51989	0.0156915	-3.17409	0.332503	0.826908	-0.404923	2.93201	0.00592803	2.10163	2.51989	0.0156915	3.17409	4.18203	0.0386672	2.76917	1.16677	0.102697	-0.667538	0.332503	0.826908	0.404923	4.18203	0.0386672
Q10471	GALNT2	Polypeptide N-acetylgalactosaminyltransferase 2	18.4972	18.0652	17.6501	16.6583	16.7725	16.4815	18.6979	19.7914	19.9704	19.7443	19.5811	19.9569	2.28457	0.037121	1.43342	1.41243	0.0557559	-1.41573	2.49245	0.0156866	-1.68994	2.28457	0.037121	-1.43342	2.66079	0.0134935	-2.84915	4.6483	0.00164347	-3.12336	1.41243	0.0557559	1.41573	2.66079	0.0134935	2.84915	0.265682	0.743426	-0.274209	2.49245	0.0156866	1.68994	4.6483	0.00164347	3.12336	0.265682	0.743426
Q10567	AP1B1	AP-1 complex subunit beta-1	15.983	16.006	15.6365				17.3854	16.6855	17.3804	16.5786	16.1911	15.6319	0	1	NaN	2.08791	0.0171516	-1.2753	0.359866	0.513965	-0.258708	0	1	NaN	0	1	NaN	0	1	NaN	2.08791	0.0171516	1.2753	0	1	NaN	1.32223	0.152171	1.01659	0.359866	0.513965	0.258708	0	1	NaN	1.32223	0.152171
Q10588	BST1	ADP-ribosyl cyclase/cyclic ADP-ribose hydrolase 2	16.7603	16.6632	16.9192	13.1978			15.2951	15.6662	15.9606	15.4895	15.4473	16.2328	0	1	3.58313	2.27958	0.0127639	1.14027	1.78494	0.0359507	1.05771	0	1	-3.58313	0	1	-2.44287	0	1	-2.52542	2.27958	0.0127639	-1.14027	0	1	2.44287	0.0920873	0.938171	-0.082552	1.78494	0.0359507	-1.05771	0	1	2.52542	0.0920873	0.938171
Q12805	EFEMP1	EGF-containing fibulin-like extracellular matrix protein 1	24.5548	23.3673	24.7261	21.0518	19.8264	24.1013	20.2755	20.4651	20.5868	19.9384	20.0412	20.8103	0.888483	0.301817	2.55621	3.00572	0.0056341	3.77358	2.83183	0.0124875	3.95273	0.888483	0.301817	-2.55621	0.405095	0.693584	1.21737	0.464305	0.649968	1.39652	3.00572	0.0056341	-3.77358	0.405095	0.693584	-1.21737	0.244363	0.763045	0.179146	2.83183	0.0124875	-3.95273	0.464305	0.649968	-1.39652	0.244363	0.763045
Q12841	FSTL1	Follistatin-related protein 1	25.3416	25.4119	25.8853	24.8301	24.8541	25.3402	26.0693	26.4986	26.2272	25.6433	26.0018	25.7754	1.06149	0.22139	0.538124	1.56152	0.0424689	-0.718768	0.579881	0.325397	-0.260571	1.06149	0.22139	-0.538124	2.42093	0.0184045	-1.25689	1.81635	0.0595273	-0.798695	1.56152	0.0424689	0.718768	2.42093	0.0184045	1.25689	1.31373	0.15351	0.458198	0.579881	0.325397	0.260571	1.81635	0.0595273	0.798695	1.31373	0.15351
Q12907	LMAN2	Vesicular integral-membrane protein VIP36	14.621	14.9236	14.1765	16.8429	20.2289	21.0431	15.2509	15.7437	15.741	15.7203	15.8703	15.2906	1.67315	0.0853427	-4.79795	1.67981	0.0344268	-1.00483	1.71529	0.0388571	-1.05338	1.67315	0.0853427	4.79795	1.36662	0.108776	3.79312	1.34908	0.125896	3.74457	1.67981	0.0344268	1.00483	1.36662	0.108776	-3.79312	0.0711987	0.95611	-0.0485503	1.71529	0.0388571	1.05338	1.34908	0.125896	-3.74457	0.0711987	0.95611
Q13126	MTAP	S-methyl-5'-thioadenosine phosphorylase	14.0409	13.4982	13.1656	14.7403			16.2604	16.1092	16.3009	18.056	17.6967	16.9819	0	1	-1.17206	3.27484	0.00589203	-2.6553	3.22994	0.0123043	-4.00996	0	1	1.17206	0	1	-1.48324	0	1	-2.83791	3.27484	0.00589203	2.6553	0	1	1.48324	1.87024	0.0808935	-1.35467	3.22994	0.0123043	4.00996	0	1	2.83791	1.87024	0.0808935
Q13162	PRDX4	Peroxiredoxin-4	20.1734	20.401	20.8385	18.7641	18.25	18.3093	20.2483	20.4956	20.6918	20.3828	21.4439	20.9665	2.87713	0.0219524	2.02984	0.0107176	1	-0.00759252	0.561577	0.337975	-0.460127	2.87713	0.0219524	-2.02984	3.22392	0.00745792	-2.03743	2.69885	0.0174674	-2.48996	0.0107176	1	0.00759252	3.22392	0.00745792	2.03743	0.610445	0.443659	-0.452534	0.561577	0.337975	0.460127	2.69885	0.0174674	2.48996	0.610445	0.443659
Q13219	PAPPA	Pappalysin-1	20.1322	20.459	19.94	18.851	19.6935	22.6365	21.8351	21.245	21.3757	24.5538	23.2986	23.1389	0.0651598	1	-0.216576	2.29609	0.0128175	-1.30821	2.74576	0.0131313	-3.48672	0.0651598	1	0.216576	0.39745	0.701687	-1.09164	1.2466	0.154213	-3.27014	2.29609	0.0128175	1.30821	0.39745	0.701687	1.09164	1.97262	0.0719851	-2.17851	2.74576	0.0131313	3.48672	1.2466	0.154213	3.27014	1.97262	0.0719851
Q13308	PTK7	Inactive tyrosine-protein kinase 7	17.3565	17.2585	16.8554	15.9752	20.3884	22.1437	18.904	19.1603	19.0014	18.9116	19.1823	19.8543	0.565914	0.538743	-2.34562	3.40129	0.00614189	-1.86511	2.60247	0.0147587	-2.15927	0.565914	0.538743	2.34562	0.0933882	1	0.480509	0.0339219	1	0.186349	3.40129	0.00614189	1.86511	0.0933882	1	-0.480509	0.434401	0.584487	-0.294161	2.60247	0.0147587	2.15927	0.0339219	1	-0.186349	0.434401	0.584487
Q13361	MFAP5	Microfibrillar-associated protein 5	21.6979	21.6884	21.5534	18.2851			17.7948	15.8621	16.3541	14.5087	17.5886	16.8436	0	1	3.36153	2.98905	0.00563559	4.97625	2.34092	0.0191963	5.33299	0	1	-3.36153	0	1	1.61471	0	1	1.97145	2.98905	0.00563559	-4.97625	0	1	-1.61471	0.118776	0.912863	0.35674	2.34092	0.0191963	-5.33299	0	1	-1.97145	0.118776	0.912863
Q13404	UBE2V1	Ubiquitin-conjugating enzyme E2 variant 1	16.7779	16.6219	16.4754	17.4071	21.5073	22.3348	19.7149	18.7071	19.3333	19.7786	18.8236	18.542	1.16825	0.184522	-3.79134	2.99236	0.00564565	-2.62672	2.49032	0.0156332	-2.42299	1.16825	0.184522	3.79134	0.305723	0.834327	1.16462	0.364212	0.775759	1.36835	2.99236	0.00564565	2.62672	0.305723	0.834327	-1.16462	0.160823	0.863887	0.203732	2.49032	0.0156332	2.42299	0.364212	0.775759	-1.36835	0.160823	0.863887
Q13443	ADAM9	Disintegrin and metalloproteinase domain-containing protein 9	16.2045	16.9551	16.5517	18.8254	19.4943	19.7362	20.4019	20.914	21.2096	19.2277	19.4865	19.3687	2.87575	0.0214103	-2.78152	3.73706	0.00448857	-4.27142	3.58143	0.0109546	-2.79057	2.87575	0.0214103	2.78152	1.84029	0.0455863	-1.4899	0.0105551	1	-0.00904592	3.73706	0.00448857	4.27142	1.84029	0.0455863	1.4899	2.40625	0.0427305	1.48085	3.58143	0.0109546	2.79057	0.0105551	1	0.00904592	2.40625	0.0427305
Q13561	DCTN2	Dynactin subunit 2	15.4856	15.6056	14.7412				17.6449	17.0266	17.2954	16.851	16.5116	15.3855	0	1	NaN	2.49053	0.0102724	-2.04485	0.871677	0.17705	-0.971898	0	1	NaN	0	1	NaN	0	1	NaN	2.49053	0.0102724	2.04485	0	1	NaN	1.05536	0.22703	1.07295	0.871677	0.17705	0.971898	0	1	NaN	1.05536	0.22703
Q13740	ALCAM	CD166 antigen	18.2755	18.2301	17.4562	19.7752	19.2057	18.1313	19.0856	19.8078	19.8053	19.4423	18.8855	19.28	0.889182	0.302552	-1.05013	1.93418	0.0219305	-1.57896	1.74936	0.0372078	-1.21532	0.889182	0.302552	1.05013	0.418237	0.681092	-0.528825	0.118026	1	-0.165192	1.93418	0.0219305	1.57896	0.418237	0.681092	0.528825	0.552003	0.47953	0.363633	1.74936	0.0372078	1.21532	0.118026	1	0.165192	0.552003	0.47953
Q13753	LAMC2	Laminin subunit gamma-2	17.0692	16.5651	16.259	17.2668			15.21	20.4122	17.4948	20.0492	20.0921	19.4099	0	1	-0.635766	0.284333	0.585294	-1.07459	3.24355	0.0123663	-3.21931	0	1	0.635766	0	1	-0.438823	0	1	-2.58354	0.284333	0.585294	1.07459	0	1	0.438823	0.635523	0.43206	-2.14472	3.24355	0.0123663	3.21931	0	1	2.58354	0.635523	0.43206
Q13813	SPTAN1	Spectrin alpha chain, non-erythrocytic 1	18.8381	18.3947	19.3592	14.0197	14.0657	13.8312	18.6144	18.5494	18.8324	18.9223	19.075	18.8909	4.15323	0.0101717	4.89184	0.27317	0.595966	0.198631	0.127266	0.823405	-0.0987473	4.15323	0.0101717	-4.89184	5.71738	0.00112528	-4.69321	6.16901	0.000396412	-4.99058	0.27317	0.595966	-0.198631	5.71738	0.00112528	4.69321	1.35278	0.144184	-0.297378	0.127266	0.823405	0.0987473	6.16901	0.000396412	4.99058	1.35278	0.144184
Q13838	DDX39B	Spliceosome RNA helicase DDX39B	15.6256	15.8357	15.1719				16.9119	16.492	17.3147	16.2224	16.3211	16.5466	0	1	NaN	1.94004	0.0218463	-1.36182	1.70185	0.0396678	-0.818958	0	1	NaN	0	1	NaN	0	1	NaN	1.94004	0.0218463	1.36182	0	1	NaN	0.993898	0.246413	0.542858	1.70185	0.0396678	0.818958	0	1	NaN	0.993898	0.246413
Q13885	TUBB2A	Tubulin beta-2A chain													-4.34294e-08	0	0	-4.34294e-08	0	0	-4.34294e-08	0	0	-4.34294e-08	0	0	-4.34294e-08	0	0	-4.34294e-08	0	0	-4.34294e-08	0	0	-4.34294e-08	0	0	-4.34294e-08	0	0	-4.34294e-08	0	0	-4.34294e-08	0	0	-4.34294e-08	0
Q14019	COTL1	Coactosin-like protein	19.0608	19.6173	18.973	21.1473	21.3277	21.9647	22.6599	21.7683	21.8734	22.7641	22.4759	21.8804	2.67759	0.0229516	-2.26288	2.94502	0.00585394	-2.88347	3.17949	0.011381	-3.15642	2.67759	0.0229516	2.26288	0.761281	0.34361	-0.620598	1.16898	0.176195	-0.893541	2.94502	0.00585394	2.88347	0.761281	0.34361	0.620598	0.28765	0.723624	-0.272942	3.17949	0.011381	3.15642	1.16898	0.176195	0.893541	0.28765	0.723624
Q14103	HNRNPD	Heterogeneous nuclear ribonucleoprotein D0	16.4155	16.7576	17.3082				18.4897	18.2423	18.8258	17.9532	18.226	18.3964	0	1	NaN	2.26067	0.0130093	-1.69216	2.03152	0.025907	-1.36478	0	1	NaN	0	1	NaN	0	1	NaN	2.26067	0.0130093	1.69216	0	1	NaN	0.701929	0.38676	0.327376	2.03152	0.025907	1.36478	0	1	NaN	0.701929	0.38676
Q14112	NID2	Nidogen-2	21.4278	21.5129	21.7041	21.5653	21.6077	20.797	22.0864	22.8705	24.5995	22.5335	21.6692	23.3658	0.336722	0.817972	0.224937	1.0293	0.121872	-1.63716	0.916515	0.161502	-0.974572	0.336722	0.817972	-0.224937	1.11161	0.172612	-1.8621	1.01214	0.234105	-1.19951	1.0293	0.121872	1.63716	1.11161	0.172612	1.8621	0.303055	0.703443	0.66259	0.916515	0.161502	0.974572	1.01214	0.234105	1.19951	0.303055	0.703443
Q14118	DAG1	Dystroglycan	18.8528	18.9518	19.0583	18.9166	18.7543	18.6572	20.1926	20.6527	20.7363	20.2269	20.1245	19.8262	0.862085	0.316899	0.178274	3.03244	0.00580511	-1.57293	2.92777	0.0125608	-1.10491	0.862085	0.316899	-0.178274	3.15627	0.00819217	-1.7512	3.08024	0.0115789	-1.28319	3.03244	0.00580511	1.57293	3.15627	0.00819217	1.7512	1.06038	0.225407	0.468014	2.92777	0.0125608	1.10491	3.08024	0.0115789	1.28319	1.06038	0.225407
Q14247	CTTN	Src substrate cortactin	17.0372	17.3006	16.8003	17.7453	18.1917	18.5748	18.8357	18.1802	18.3925	18.8016	18.689	17.7849	1.79902	0.0718541	-1.12454	2.38488	0.0114872	-1.42343	1.75955	0.0367393	-1.37915	1.79902	0.0718541	1.12454	0.41288	0.685378	-0.298882	0.251654	0.966722	-0.254603	2.38488	0.0114872	1.42343	0.41288	0.685378	0.298882	0.0401184	0.99465	0.0442791	1.75955	0.0367393	1.37915	0.251654	0.966722	0.254603	0.0401184	0.99465
Q14315	FLNC	Filamin-C	21.7915	22.2968	21.8782	19.0342	17.6453	17.2229	24.209	23.3159	23.3892	22.8827	22.6207	22.1097	2.6749	0.0226665	4.02134	2.14345	0.0157685	-1.64921	0.931538	0.157808	-0.54889	2.6749	0.0226665	-4.02134	3.1074	0.00881527	-5.67054	2.81843	0.0153214	-4.57023	2.14345	0.0157685	1.64921	3.1074	0.00881527	5.67054	1.40364	0.13655	1.10032	0.931538	0.157808	0.54889	2.81843	0.0153214	4.57023	1.40364	0.13655
Q14393	GAS6	Growth arrest-specific protein 6	17.3841	18.9268	18.7585	20.1385	19.8617	20.5577	21.4582	22.445	19.4751	20.9087	21.67	19.6884	1.58784	0.0964964	-1.82945	1.29716	0.0702924	-2.76961	1.4715	0.0596806	-2.39921	1.58784	0.0964964	1.82945	0.451667	0.638393	-0.940156	0.393344	0.732165	-0.569765	1.29716	0.0702924	2.76961	0.451667	0.638393	0.940156	0.129996	0.898751	0.370391	1.4715	0.0596806	2.39921	0.393344	0.732165	0.569765	0.129996	0.898751
Q14574	DSC3	Desmocollin-3										18.1142	18.3004	18.5783	-4.34294e-08	0	0	-4.34294e-08	0	0	0	1	NaN	-4.34294e-08	0	0	-4.34294e-08	0	0	0	1	NaN	-4.34294e-08	0	0	-4.34294e-08	0	0	0	1	NaN	0	1	NaN	0	1	NaN	0	1
Q14697	GANAB	Neutral alpha-glucosidase AB	18.3171	17.9661	18.4342				19.7315	20.0318	19.926	19.6432	18.8697	19.2165	0	1	NaN	3.24861	0.00562233	-1.65727	1.71875	0.0386818	-1.00398	0	1	NaN	0	1	NaN	0	1	NaN	3.24861	0.00562233	1.65727	0	1	NaN	1.27491	0.16094	0.653284	1.71875	0.0386818	1.00398	0	1	NaN	1.27491	0.16094
Q14766	LTBP1	Latent-transforming growth factor beta-binding protein 1	21.5101	21.5237	19.8407	22.9937	22.1208	21.3748	22.8702	23.2929	22.3432	22.8672	22.113	23.2648	0.760528	0.380668	-1.20498	1.40502	0.0564387	-1.87727	1.28563	0.0816874	-1.79019	0.760528	0.380668	1.20498	0.548201	0.529063	-0.672293	0.434338	0.680974	-0.585211	1.40502	0.0564387	1.87727	0.548201	0.529063	0.672293	0.0699551	0.957019	0.0870813	1.28563	0.0816874	1.79019	0.434338	0.680974	0.585211	0.0699551	0.957019
Q14767	LTBP2	Latent-transforming growth factor beta-binding protein 2	22.6848	22.8002	22.9155	24.2232	23.9791	23.8254	22.7416	23.8621	22.3838	22.6571	22.0333	23.172	3.08311	0.0159384	-1.20905	0.163513	0.751433	-0.195672	0.206459	0.70477	0.179361	3.08311	0.0159384	1.20905	1.03442	0.20084	1.01338	1.78454	0.0615879	1.38841	0.163513	0.751433	0.195672	1.03442	0.20084	-1.01338	0.27133	0.737258	0.375034	0.206459	0.70477	-0.179361	1.78454	0.0615879	-1.38841	0.27133	0.737258
Q14847	LASP1	LIM and SH3 domain protein 1	17.6291	19.0292	18.2799	17.4402			21.3182	19.8199	20.2247	18.2535	19.0944	18.0986	0	1	0.872549	1.62352	0.0379166	-2.14151	0.121448	0.828259	-0.169435	0	1	-0.872549	0	1	-3.01406	0	1	-1.04198	1.62352	0.0379166	2.14151	0	1	3.01406	1.65249	0.104706	1.97208	0.121448	0.828259	0.169435	0	1	1.04198	1.65249	0.104706
Q14974	KPNB1	Importin subunit beta-1	16.4411	15.9834	13.9959			13.0764	19.0005	18.7226	19.2987	18.8514	18.391	18.165	0	1	2.39708	1.99771	0.0195732	-3.53377	1.73915	0.0376894	-2.99565	0	1	-2.39708	0	1	-5.93085	0	1	-5.39273	1.99771	0.0195732	3.53377	0	1	5.93085	0.963183	0.257037	0.53812	1.73915	0.0376894	2.99565	0	1	5.39273	0.963183	0.257037
Q15019	SEPTIN2	Septin-2	14.9309	14.7705	14.4662				16.6269	16.3838	16.6845	15.7679	15.209	15.2074	0	1	NaN	3.44164	0.0062555	-1.84255	1.35968	0.0705939	-0.672246	0	1	NaN	0	1	NaN	0	1	NaN	3.44164	0.0062555	1.84255	0	1	NaN	2.30857	0.045863	1.1703	1.35968	0.0705939	0.672246	0	1	NaN	2.30857	0.045863
Q15056	EIF4H	Eukaryotic translation initiation factor 4H	15.4503	15.9991	15.3409	13.4931	13.6256	13.5374	18.0483	17.0524	17.9234	15.7909	17.0244	16.8792	3.22702	0.0149255	2.04476	2.29095	0.0128592	-2.07791	1.03492	0.130074	-0.968035	3.22702	0.0149255	-2.04476	3.70256	0.00465739	-4.12267	2.81553	0.0151628	-3.0128	2.29095	0.0128592	2.07791	3.70256	0.00465739	4.12267	1.04351	0.229289	1.10987	1.03492	0.130074	0.968035	2.81553	0.0151628	3.0128	1.04351	0.229289
Q15063	POSTN	Periostin	28.65	28.0168	27.1321	22.1855	21.8434	24.7604	27.0652	26.3099	26.9917	25.5237	25.2806	24.09	2.09541	0.0489264	5.00315	1.07211	0.11142	1.14404	2.04808	0.0256711	2.96816	2.09541	0.0489264	-5.00315	1.8124	0.0478385	-3.85912	0.931046	0.274265	-2.03499	1.07211	0.11142	-1.14404	1.8124	0.0478385	3.85912	1.65021	0.104423	1.82412	2.04808	0.0256711	-2.96816	0.931046	0.274265	2.03499	1.65021	0.104423
Q15084	PDIA6	Protein disulfide-isomerase A6	20.2562	19.877	19.9839	16.8022			21.2454	21.0677	21.21	21.8831	21.4507	21.1488	0	1	3.23683	3.08542	0.00603758	-1.13535	2.42008	0.0173725	-1.45519	0	1	-3.23683	0	1	-4.37218	0	1	-4.69202	3.08542	0.00603758	1.13535	0	1	4.37218	0.658655	0.413588	-0.319843	2.42008	0.0173725	1.45519	0	1	4.69202	0.658655	0.413588
Q15113	PCOLCE	Procollagen C-endopeptidase enhancer 1	24.0707	23.4567	22.951	24.5109	24.4728	22.1533	23.4792	24.0163	24.6893	22.6619	22.9077	23.7236	0.092777	1	-0.219529	0.524596	0.351408	-0.568827	0.361504	0.513063	0.395065	0.092777	1	0.219529	0.152635	1	-0.349298	0.295528	0.886915	0.614594	0.524596	0.351408	0.568827	0.152635	1	0.349298	0.949818	0.261914	0.963891	0.361504	0.513063	-0.395065	0.295528	0.886915	-0.614594	0.949818	0.261914
Q15121	PEA15	Astrocytic phosphoprotein PEA-15	17.6329	18.1353	17.6264	14.6163	16.5477	16.5826	20.1621	18.6627	19.1846	18.1191	19.3859	18.0552	1.31366	0.145701	1.88269	1.51089	0.0463775	-1.53826	0.708867	0.247006	-0.721851	1.31366	0.145701	-1.88269	1.91907	0.0401843	-3.42095	1.53809	0.0920982	-2.60454	1.51089	0.0463775	1.53826	1.91907	0.0401843	3.42095	0.59101	0.452817	0.81641	0.708867	0.247006	0.721851	1.53809	0.0920982	2.60454	0.59101	0.452817
Q15149	PLEC	Plectin	18.2328	18.1844	17.4804	16.2105	17.5809	17.1797	19.9733	20.0049	20.183	20.0577	19.6108	19.3889	0.964008	0.264298	0.975512	2.93762	0.00590281	-2.08786	2.27329	0.0196098	-1.7199	0.964008	0.264298	-0.975512	2.75782	0.0120614	-3.06337	2.40178	0.0252108	-2.69541	2.93762	0.00590281	2.08786	2.75782	0.0120614	3.06337	0.822627	0.319352	0.367954	2.27329	0.0196098	1.7199	2.40178	0.0252108	2.69541	0.822627	0.319352
Q15293	RCN1	Reticulocalbin-1	20.1822	20.7447	20.7213	19.5858	19.6279	21.4352	22.386	21.9835	21.9466	22.1656	22.0769	20.9293	0.201667	1	0.333041	2.5937	0.00897355	-1.55601	1.25717	0.0860586	-1.17454	0.201667	1	-0.333041	1.40693	0.100873	-1.88905	0.969983	0.253791	-1.50758	2.5937	0.00897355	1.55601	1.40693	0.100873	1.88905	0.379424	0.630963	0.381475	1.25717	0.0860586	1.17454	0.969983	0.253791	1.50758	0.379424	0.630963
Q15365	PCBP1	Poly(rC)-binding protein 1	16.0151	15.7266	14.1224	14.6636			18.2613	17.8006	18.1693	18.0172	18.0161	17.7729	0	1	0.624439	2.00111	0.0195498	-2.78902	1.95051	0.0283816	-2.64738	0	1	-0.624439	0	1	-3.41345	0	1	-3.27181	2.00111	0.0195498	2.78902	0	1	3.41345	0.36382	0.645745	0.14164	1.95051	0.0283816	2.64738	0	1	3.27181	0.36382	0.645745
Q15404	RSU1	Ras suppressor protein 1	16.7366	16.7426	17.1425	15.7381	19.3709	19.8349	19.1023	18.1767	17.9638	18.9349	18.2826	17.2008	0.480699	0.63383	-1.44075	1.83328	0.0264779	-1.54034	1.13748	0.107913	-1.26551	0.480699	0.63383	1.44075	0.0248498	1	-0.0995881	0.0429741	1	0.175239	1.83328	0.0264779	1.54034	0.0248498	1	0.0995881	0.168809	0.853595	0.274827	1.13748	0.107913	1.26551	0.0429741	1	-0.175239	0.168809	0.853595
Q15417	CNN3	Calponin-3	17.3858	17.8248	17.7577				18.9491	18.7444	18.5973	18.3751	18.0381	16.0292	0	1	NaN	2.53857	0.0097224	-1.10746	0.0832771	0.892651	0.175304	0	1	NaN	0	1	NaN	0	1	NaN	2.53857	0.0097224	1.10746	0	1	NaN	0.801959	0.331329	1.28277	0.0832771	0.892651	-0.175304	0	1	NaN	0.801959	0.331329
Q15436	SEC23A	Protein transport protein Sec23A	15.3756	15.3138	14.2859				16.1554	15.003	15.8953	16.2957	15.5638	15.2518	0	1	NaN	0.628068	0.280843	-0.692833	0.690156	0.256771	-0.712022	0	1	NaN	0	1	NaN	0	1	NaN	0.628068	0.280843	0.692833	0	1	NaN	0.0136091	1	-0.0191889	0.690156	0.256771	0.712022	0	1	NaN	0.0136091	1
Q15582	TGFBI	Transforming growth factor-beta-induced protein ig-h3	27.6501	27.3472	27.7545	26.9426	26.8748	27.3347	23.8319	26.8295	25.7745	27.8246	27.9456	27.589	1.32542	0.144046	0.533251	1.117	0.102542	2.1053	0.558155	0.339933	-0.202468	1.32542	0.144046	-0.533251	0.818391	0.306446	1.57205	1.84405	0.057379	-0.735719	1.117	0.102542	-2.1053	0.818391	0.306446	-1.57205	1.22618	0.174648	-2.30777	0.558155	0.339933	0.202468	1.84405	0.057379	0.735719	1.22618	0.174648
Q15691	MAPRE1	Microtubule-associated protein RP/EB family member 1	14.3345	14.2706	13.4727				17.0527	15.8182	15.8012	17.7543	16.5614	17.0126	0	1	NaN	1.93519	0.0219498	-2.19806	2.64358	0.0144472	-3.08344	0	1	NaN	0	1	NaN	0	1	NaN	1.93519	0.0219498	2.19806	0	1	NaN	0.751962	0.355261	-0.885376	2.64358	0.0144472	3.08344	0	1	NaN	0.751962	0.355261
Q15726	KISS1	Metastasis-suppressor KiSS-1							17.6148	15.6709	18.8179				-4.34294e-08	0	0	0	1	NaN	-4.34294e-08	0	0	-4.34294e-08	0	0	0	1	NaN	-4.34294e-08	0	0	0	1	NaN	0	1	NaN	0	1	NaN	-4.34294e-08	0	0	-4.34294e-08	0	0	0	1
Q15818	NPTX1	Neuronal pentraxin-1	13.4753	12.8936		14.8287	16.468	16.7173	16.8275	18.7282	18.5427	17.7165	15.4831	20.251	1.41857	0.124076	-2.82021	2.02897	0.0188376	-4.84839	1.08966	0.1175	-4.63239	1.41857	0.124076	2.82021	1.12647	0.168731	-2.02817	0.532628	0.564488	-1.81218	2.02897	0.0188376	4.84839	1.12647	0.168731	2.02817	0.0492581	0.9849	0.215991	1.08966	0.1175	4.63239	0.532628	0.564488	1.81218	0.0492581	0.9849
Q15843	NEDD8	NEDD8	15.39	15.8445	15.1781				18.3566	17.8063	17.9538	18.7112	18.4381	18.2588	0	1	NaN	3.25363	0.00565351	-2.56801	3.65183	0.0108678	-2.99848	0	1	NaN	0	1	NaN	0	1	NaN	3.25363	0.00565351	2.56801	0	1	NaN	0.956905	0.259736	-0.430467	3.65183	0.0108678	2.99848	0	1	NaN	0.956905	0.259736
Q15904	ATP6AP1	V-type proton ATPase subunit S1	17.3936	17.2351	17.3042	16.7839	16.0933	17.3636	19.873	20.3314	20.5408	19.4451	19.0282	18.4177	0.694467	0.42548	0.564061	3.88198	0.00406114	-2.93741	2.26643	0.0197973	-1.65267	0.694467	0.42548	-0.564061	2.95922	0.0100748	-3.50148	2.02652	0.0433341	-2.21673	3.88198	0.00406114	2.93741	2.95922	0.0100748	3.50148	1.64	0.106066	1.28475	2.26643	0.0197973	1.65267	2.02652	0.0433341	2.21673	1.64	0.106066
Q15942	ZYX	Zyxin	17.9562	18.278	18.9743	16.6106			21.0532	20.0385	20.575	17.8387	18.5177	18.1616	0	1	1.79222	2.16462	0.0152457	-2.15272	0.254904	0.637796	0.230218	0	1	-1.79222	0	1	-3.94494	0	1	-1.562	2.16462	0.0152457	2.15272	0	1	3.94494	2.60188	0.037708	2.38294	0.254904	0.637796	-0.230218	0	1	1.562	2.60188	0.037708
Q16270	IGFBP7	Insulin-like growth factor-binding protein 7	24.7884	25.545	25.411	26.1058	25.8985	26.4446	26.1222	25.7122	25.4398	26.4348	26.3947	25.8624	1.48039	0.11202	-0.901498	0.76699	0.210799	-0.509919	1.52592	0.0544612	-0.982491	1.48039	0.11202	0.901498	0.702414	0.386952	0.391578	0.121324	1	-0.080993	0.76699	0.210799	0.509919	0.702414	0.386952	-0.391578	0.806892	0.328762	-0.472571	1.52592	0.0544612	0.982491	0.121324	1	0.080993	0.806892	0.328762
Q16363	LAMA4	Laminin subunit alpha-4	24.0201	23.3704	24.0431	23.468	23.3847	23.8681	24.8411	25.513	25.3988	23.0615	24.5649	22.7223	0.374152	0.762117	0.237636	2.04866	0.0183161	-1.43976	0.233756	0.664411	0.361629	0.374152	0.762117	-0.237636	2.55441	0.0150244	-1.6774	0.074355	1	0.123993	2.04866	0.0183161	1.43976	2.55441	0.0150244	1.6774	1.39307	0.137488	1.80139	0.233756	0.664411	-0.361629	0.074355	1	-0.123993	1.39307	0.137488
Q16394	EXT1	Exostosin-1	17.9327	18.1536	17.4597	14.1538		14.022	18.9362	19.671	19.5777	18.4297	18.7209	19.0485	3.10233	0.0169429	3.76079	2.12885	0.0160088	-1.5463	1.50543	0.0565614	-0.884401	3.10233	0.0169429	-3.76079	3.3953	0.0063846	-5.30709	3.54329	0.0088128	-4.64519	2.12885	0.0160088	1.5463	3.3953	0.0063846	5.30709	1.06519	0.225915	0.6619	1.50543	0.0565614	0.884401	3.54329	0.0088128	4.64519	1.06519	0.225915
Q16543	CDC37	Hsp90 co-chaperone Cdc37	16.3311	16.5735	15.6269	15.3163	15.0752		18.3056	17.6718	18.2127	18.988	18.5448	18.3585	1.09521	0.210413	0.981456	2.26	0.0129771	-1.88617	2.70963	0.0132748	-2.45325	1.09521	0.210413	-0.981456	2.74655	0.012094	-2.86763	3.04202	0.011801	-3.43471	2.26	0.0129771	1.88617	2.74655	0.012094	2.86763	0.977572	0.25272	-0.567084	2.70963	0.0132748	2.45325	3.04202	0.011801	3.43471	0.977572	0.25272
Q16610	ECM1	Extracellular matrix protein 1	22.7418	22.3573	22.6063	20.7492	20.3237	19.3569	22.6551	23.6891	24.1202	21.7039	21.8844	22.2426	2.32379	0.0352204	2.42522	0.958859	0.141141	-0.919668	1.48968	0.0579332	0.62484	2.32379	0.0352204	-2.42522	2.29755	0.0215959	-3.34488	1.82094	0.0592961	-1.80037	0.958859	0.141141	0.919668	2.29755	0.0215959	3.34488	1.53947	0.121278	1.54451	1.48968	0.0579332	-0.62484	1.82094	0.0592961	1.80037	1.53947	0.121278
Q16643	DBN1	Drebrin	15.8167	16.6474	16.446	15.3745	14.0826	14.213	19.4977	18.9083	19.0747	14.5986	13.9831	16.1331	1.65535	0.0870977	1.74666	3.13738	0.00621085	-2.85688	0.953487	0.152134	1.39844	1.65535	0.0870977	-1.74666	3.30147	0.00681867	-4.60354	0.173582	1	-0.348214	3.13738	0.00621085	2.85688	3.30147	0.00681867	4.60354	2.51897	0.0423793	4.25533	0.953487	0.152134	-1.39844	0.173582	1	0.348214	2.51897	0.0423793
Q16658	FSCN1	Fascin	18.5266	18.9165	17.7262	17.618	13.0282		20.4011	19.9868	20.3817	20.3954	20.5664	20.5667	0.741203	0.390592	3.06666	2.11687	0.016219	-1.86677	2.40339	0.0175062	-2.11977	0.741203	0.390592	-3.06666	1.19324	0.149872	-4.93343	1.24916	0.15402	-5.18643	2.11687	0.016219	1.86677	1.19324	0.149872	4.93343	0.797589	0.332307	-0.253003	2.40339	0.0175062	2.11977	1.24916	0.15402	5.18643	0.797589	0.332307
Q16706	MAN2A1	Alpha-mannosidase 2	16.4754	15.7608	16.3047				17.4939	18.0248	18.6482	17.3724	16.858	16.8236	0	1	NaN	2.03831	0.0185639	-1.87528	1.39895	0.0659482	-0.837674	0	1	NaN	0	1	NaN	0	1	NaN	2.03831	0.0185639	1.87528	0	1	NaN	1.28749	0.157155	1.0376	1.39895	0.0659482	0.837674	0	1	NaN	1.28749	0.157155
Q16769	QPCT	Glutaminyl-peptide cyclotransferase	17.7248	17.0979	16.4155	12.8825	13.1739		19.1493	20.6501	20.7131	19.1723	19.8511	19.0174	2.4056	0.0325075	4.05117	2.08287	0.0172291	-3.09145	2.11508	0.0233761	-2.26758	2.4056	0.0325075	-4.05117	2.75593	0.0119732	-7.14261	3.43881	0.00887433	-6.31874	2.08287	0.0172291	3.09145	2.75593	0.0119732	7.14261	0.651781	0.418843	0.823873	2.11508	0.0233761	2.26758	3.43881	0.00887433	6.31874	0.651781	0.418843
Q16851	UGP2	UTP--glucose-1-phosphate uridylyltransferase	17.1432	16.7205	15.6394	19.8586			18.9701	18.399	18.7844	20.3291	19.3006	19.1743	0	1	-3.35756	2.00992	0.0194161	-2.21678	2.23385	0.0200844	-3.1003	0	1	3.35756	0	1	1.14078	0	1	0.257263	2.00992	0.0194161	2.21678	0	1	-1.14078	1.03064	0.234166	-0.883518	2.23385	0.0200844	3.1003	0	1	-0.257263	1.03064	0.234166
Q16881	TXNRD1	Thioredoxin reductase 1, cytoplasmic	20.0583	21.0662	20.5596	19.3132	18.6123	19.8069	22.8609	22.2769	22.849	23.19	22.7575	21.3825	1.36016	0.135108	1.31722	2.41619	0.0111645	-2.10092	1.41845	0.0645105	-1.88195	1.36016	0.135108	-1.31722	3.00192	0.00942588	-3.41814	2.11132	0.037415	-3.19917	2.41619	0.0111645	2.10092	3.00192	0.00942588	3.41814	0.140232	0.885116	0.218966	1.41845	0.0645105	1.88195	2.11132	0.037415	3.19917	0.140232	0.885116
Q32P28	P3H1	Prolyl 3-hydroxylase 1	16.0815	16.2966	16.4334				16.8706	17.0682	17.0855	16.7356	17.156	17.2948	0	1	NaN	2.40401	0.011314	-0.737598	1.80013	0.0351091	-0.79167	0	1	NaN	0	1	NaN	0	1	NaN	2.40401	0.011314	0.737598	0	1	NaN	0.107449	0.920084	-0.0540721	1.80013	0.0351091	0.79167	0	1	NaN	0.107449	0.920084
Q4G0Z9	MCMDC2	Minichromosome maintenance domain-containing protein 2	18.9292	19.3769	18.8624	19.0255	19.2448	21.78				17.9008	18.6355	18.1954	0.461846	0.65544	-0.960559	0	1	NaN	1.41321	0.0649178	0.812284	0.461846	0.65544	0.960559	0	1	NaN	0.910096	0.286672	1.77284	0	1	NaN	0	1	NaN	0	1	NaN	1.41321	0.0649178	-0.812284	0.910096	0.286672	-1.77284	0	1
Q4LDE5	SVEP1	Sushi, von Willebrand factor type A, EGF and pentraxin domain-containing protein 1	19.1486	18.3303	19.664	14.5226	14.3826	15.0208	20.0064	21.0718	21.7119	18.0823	17.8329	17.4101	3.27579	0.0153412	4.40564	1.39129	0.0579688	-1.88239	1.3662	0.0699289	1.27253	3.27579	0.0153412	-4.40564	3.52708	0.00545016	-6.28803	3.46633	0.00908656	-3.13311	1.39129	0.0579688	1.88239	3.52708	0.00545016	6.28803	2.38427	0.041848	3.15492	1.3662	0.0699289	-1.27253	3.46633	0.00908656	3.13311	2.38427	0.041848
Q4ZHG4	FNDC1	Fibronectin type III domain-containing protein 1	18.5918	19.5015	19.4391	14.2031	15.2946	19.6658		12.9587	13.5967				0.756782	0.381079	2.78961	3.02639	0.00576394	5.89977	0	1	NaN	0.756782	0.381079	-2.78961	0.607572	0.470452	3.11016	0	1	NaN	3.02639	0.00576394	-5.89977	0.607572	0.470452	-3.11016	0	1	NaN	0	1	NaN	0	1	NaN	0	1
Q53FA7	TP53I3	Quinone oxidoreductase PIG3	17.1087	17.0078	16.8353		13.5156		19.7311	18.3715	17.6598	17.9614	17.4776	17.0905	0	1	3.46832	1.22908	0.0812579	-1.60354	0.930093	0.15797	-0.525869	0	1	-3.46832	0	1	-5.07186	0	1	-3.99419	1.22908	0.0812579	1.60354	0	1	5.07186	0.752802	0.355789	1.07767	0.930093	0.15797	0.525869	0	1	3.99419	0.752802	0.355789
Q562R1	ACTBL2	Beta-actin-like protein 2													-4.34294e-08	0	0	-4.34294e-08	0	0	-4.34294e-08	0	0	-4.34294e-08	0	0	-4.34294e-08	0	0	-4.34294e-08	0	0	-4.34294e-08	0	0	-4.34294e-08	0	0	-4.34294e-08	0	0	-4.34294e-08	0	0	-4.34294e-08	0	0	-4.34294e-08	0
Q6EMK4	VASN	Vasorin	20.7243	20.2701	20.5053	20.2791	21.1136	21.2249	21.1759	21.5353	21.8279	21.1838	20.986	21.0253	0.499208	0.613478	-0.37262	1.93601	0.0219791	-1.01315	1.76083	0.0367634	-0.56514	0.499208	0.613478	0.37262	0.842225	0.292089	-0.640532	0.250582	0.966261	-0.19252	1.93601	0.0219791	1.01315	0.842225	0.292089	0.640532	1.06342	0.225829	0.448012	1.76083	0.0367634	0.56514	0.250582	0.966261	0.19252	1.06342	0.225829
Q6IBS0	TWF2	Twinfilin-2	15.2762	14.2416	14.7126	15.1488		16.0291	16.0703	16.6845	16.7706	17.7647	17.294	17.2986	0.712758	0.410921	-0.84552	2.04724	0.0183123	-1.765	2.8842	0.0123187	-2.70898	0.712758	0.410921	0.84552	0.904663	0.258338	-0.919479	1.7739	0.0627125	-1.86346	2.04724	0.0183123	1.765	0.904663	0.258338	0.919479	1.60145	0.109856	-0.943984	2.8842	0.0123187	2.70898	1.7739	0.0627125	1.86346	1.60145	0.109856
Q6NW40	RGMB	RGM domain family member B	15.4091	14.2904	14.9545	14.4767			18.4443	18.2176	18.9935	17.3167	17.353	17.3684	0	1	0.407932	3.1121	0.00639756	-3.66714	2.78698	0.0129105	-2.46137	0	1	-0.407932	0	1	-4.07507	0	1	-2.8693	3.1121	0.00639756	3.66714	0	1	4.07507	2.19282	0.0516698	1.20577	2.78698	0.0129105	2.46137	0	1	2.8693	2.19282	0.0516698
Q6NZI2	CAVIN1	Caveolae-associated protein 1	16.1817	16.5044	16.0719	15.2334	13.6028		18.4904	18.3054	18.5213	16.2787	14.4502	15.2869	1.20775	0.171706	1.83459	3.93311	0.00428695	-2.18637	0.773852	0.215943	0.91406	1.20775	0.171706	-1.83459	2.14054	0.0275791	-4.02096	0.411269	0.713608	-0.92053	3.93311	0.00428695	2.18637	2.14054	0.0275791	4.02096	2.36237	0.043267	3.10043	0.773852	0.215943	-0.91406	0.411269	0.713608	0.92053	2.36237	0.043267
Q6UVK1	CSPG4	Chondroitin sulfate proteoglycan 4		12.9387	14.215	13.5292			18.6643	20.0312	19.8272	18.9211	18.3757	19.7758	0	1	0.0476584	2.41452	0.0111523	-5.93074	2.33867	0.0190225	-5.44736	0	1	-0.0476584	0	1	-5.9784	0	1	-5.49502	2.41452	0.0111523	5.93074	0	1	5.9784	0.339008	0.663503	0.483375	2.33867	0.0190225	5.44736	0	1	5.49502	0.339008	0.663503
Q6UXB8	PI16	Peptidase inhibitor 16	19.8497	20.8332	22.638		19.9041	17.8299			12.6327	14.4035			0.732563	0.396965	2.23992	0	1	8.47424	0	1	6.70348	0.732563	0.396965	-2.23992	0	1	6.23432	0	1	4.46356	0	1	-8.47424	0	1	-6.23432	0	1	-1.77076	0	1	-6.70348	0	1	-4.46356	0	1
Q6UXH9	PAMR1	Inactive serine protease PAMR1	19.0708	18.7532	18.5698	18.343	17.0355	13.2933	22.5844	22.4586	22.9105	18.3985	19.3535	19.1547	0.780733	0.370378	2.57395	4.37839	0.00410052	-3.85324	0.202485	0.709873	-0.170963	0.780733	0.370378	-2.57395	1.87416	0.0430931	-6.42719	0.825541	0.334946	-2.74492	4.37839	0.00410052	3.85324	1.87416	0.0430931	6.42719	3.48421	0.0385654	3.68228	0.202485	0.709873	0.170963	0.825541	0.334946	2.74492	3.48421	0.0385654
Q6YHK3	CD109	CD109 antigen	18.2279	17.7212	17.9302	18.0765	19.2605	17.8761	17.6134	17.8679	17.8501	17.4093	17.5866	17.8808	0.414572	0.705374	-0.444668	0.4697	0.39325	0.182604	0.763863	0.220484	0.334147	0.414572	0.705374	0.444668	0.644293	0.436561	0.627272	0.79341	0.34994	0.778816	0.4697	0.39325	-0.182604	0.644293	0.436561	-0.627272	0.400682	0.608645	0.151543	0.763863	0.220484	-0.334147	0.79341	0.34994	-0.778816	0.400682	0.608645
Q71U36	TUBA1A	Tubulin alpha-1A chain	16.2163	16.3816	14.8825				19.7238	17.8147	18.4546	17.5502	18.1378	18.3607	0	1	NaN	1.7418	0.0311569	-2.83756	1.83206	0.0335091	-2.18944	0	1	NaN	0	1	NaN	0	1	NaN	1.7418	0.0311569	2.83756	0	1	NaN	0.457787	0.561433	0.64812	1.83206	0.0335091	2.18944	0	1	NaN	0.457787	0.561433
Q76M96	CCDC80	Coiled-coil domain-containing protein 80	22.8311	22.5815	22.9862	19.5621	17.8458	19.6271	21.7941	21.4274	21.3316	19.7746	19.1685	21.2473	2.50554	0.0269813	3.78792	2.65364	0.00821002	1.28183	1.91662	0.0297825	2.7361	2.50554	0.0269813	-3.78792	1.85522	0.0445241	-2.50609	0.547892	0.552259	-1.05182	2.65364	0.00821002	-1.28183	1.85522	0.0445241	2.50609	1.07983	0.222394	1.45427	1.91662	0.0297825	-2.7361	0.547892	0.552259	1.05182	1.07983	0.222394
Q7KZF4	SND1	Staphylococcal nuclease domain-containing protein 1	14.8491						16.0167	15.4658	15.715	15.7501	15.2934	15.5105	0	1	NaN	0	1	-0.883437	0	1	-0.66892	0	1	NaN	0	1	NaN	0	1	NaN	0	1	0.883437	0	1	NaN	0.445937	0.575386	0.214517	0	1	0.66892	0	1	NaN	0.445937	0.575386
Q7Z3B1	NEGR1	Neuronal growth regulator 1	15.4906	14.3736	14.6067	17.1889	16.1969	17.9573	16.2888	16.5808	15.6065	18.9288	18.6342	17.9269	1.69588	0.0839039	-2.29072	1.39524	0.0575829	-1.33507	2.90475	0.0123467	-3.67303	1.69588	0.0839039	2.29072	0.749434	0.351923	0.955651	1.10179	0.198613	-1.38231	1.39524	0.0575829	1.33507	0.749434	0.351923	-0.955651	2.31351	0.046076	-2.33796	2.90475	0.0123467	3.67303	1.10179	0.198613	1.38231	2.31351	0.046076
Q7Z7G0	ABI3BP	Target of Nesh-SH3	20.0612	18.2758	19.47	16.9942	15.6309		18.0894	20.86	19.9681	19.4556	17.2477	18.1804	1.40042	0.127935	2.95643	0.141249	0.786564	-0.370183	0.516549	0.370993	0.974411	1.40042	0.127935	-2.95643	1.1838	0.151958	-3.32661	0.874247	0.304071	-1.98201	0.141249	0.786564	0.370183	1.1838	0.151958	3.32661	0.577307	0.459061	1.34459	0.516549	0.370993	-0.974411	0.874247	0.304071	1.98201	0.577307	0.459061
Q7Z7M9	GALNT5	Polypeptide N-acetylgalactosaminyltransferase 5	19.2763	18.3633	17.785	21.183	21.4829	23.7054	17.2845	17.5812	17.4495	18.398	17.449	17.1111	1.80182	0.0719532	-3.64891	1.10138	0.105815	1.03648	0.639183	0.286898	0.822206	1.80182	0.0719532	3.64891	2.37217	0.0194651	4.68539	2.14337	0.0350431	4.47111	1.10138	0.105815	-1.03648	2.37217	0.0194651	-4.68539	0.210426	0.801332	-0.214274	0.639183	0.286898	-0.822206	2.14337	0.0350431	-4.47111	0.210426	0.801332
Q86UD1	OAF	Out at first protein homolog	19.1099	18.4646	18.9099	16.3176	15.7214	15.0889	19.2433	19.9042	20.2129	17.1832	18.4757	17.811	2.82445	0.0216853	3.11881	1.30654	0.0691171	-0.958652	1.12759	0.109845	1.00482	2.82445	0.0216853	-3.11881	3.06415	0.0088841	-4.07746	1.83025	0.0584316	-2.11399	1.30654	0.0691171	0.958652	3.06415	0.0088841	4.07746	1.85508	0.0820915	1.96347	1.12759	0.109845	-1.00482	1.83025	0.0584316	2.11399	1.85508	0.0820915
Q86Y38	XYLT1	Xylosyltransferase 1	16.2143	17.3974	16.4365	16.1115			14.6646	15.7687	15.1119	18.812	19.7418	19.2026	0	1	0.571153	1.44055	0.0535727	1.50096	2.32468	0.0193707	-2.56943	0	1	-0.571153	0	1	0.929811	0	1	-3.14058	1.44055	0.0535727	-1.50096	0	1	-0.929811	3.20204	0.0284048	-4.07039	2.32468	0.0193707	2.56943	0	1	3.14058	3.20204	0.0284048
Q8IUX7	AEBP1	Adipocyte enhancer-binding protein 1	20.911	17.5282	20.814	18.787	17.0492	13.6038	21.8786	23.0096	23.1361	17.9572	18.1454	20.0448	0.801833	0.35556	3.27103	1.16365	0.0925211	-2.92372	0.328578	0.547949	1.03524	0.801833	0.35556	-3.27103	1.7684	0.0521123	-6.19476	0.602243	0.49388	-2.2358	1.16365	0.0925211	2.92372	1.7684	0.0521123	6.19476	2.15384	0.0528984	3.95896	0.328578	0.547949	-1.03524	0.602243	0.49388	2.2358	2.15384	0.0528984
Q8IX30	SCUBE3	Signal peptide, CUB and EGF-like domain-containing protein 3	18.4057	19.2029	17.6917	16.6699			18.3089	16.5041	16.1851	11.8701			0	1	1.76351	0.839984	0.179314	1.43405	0	1	6.56332	0	1	-1.76351	0	1	-0.329468	0	1	4.79981	0.839984	0.179314	-1.43405	0	1	0.329468	0	1	5.12928	0	1	-6.56332	0	1	-4.79981	0	1
Q8N114	SHISA5	Protein shisa-5	16.1362	16.1249	16.5212	17.7578			17.4327	18.4108	18.3723	17.6458	17.7364	17.9601	0	1	-1.49706	2.19938	0.0143448	-1.81116	3.16134	0.0115278	-1.52006	0	1	1.49706	0	1	-0.314093	0	1	-0.0230007	2.19938	0.0143448	1.81116	0	1	0.314093	0.364931	0.645734	0.291093	3.16134	0.0115278	1.52006	0	1	0.0230007	0.364931	0.645734
Q8N474	SFRP1	Secreted frizzled-related protein 1	17.9802	17.2109	17.1012				18.6713	20.817	21.7833		16.1133	13.6251	0	1	NaN	1.44812	0.0527795	-2.99309	1.08656	0.117761	2.56158	0	1	NaN	0	1	NaN	0	1	NaN	1.44812	0.0527795	2.99309	0	1	NaN	1.46114	0.130351	5.55468	1.08656	0.117761	-2.56158	0	1	NaN	1.46114	0.130351
Q8N6G6	ADAMTSL1	ADAMTS-like protein 1	18.502	18.7869	18.3901				14.3548	15.1535	14.1443	17.792	18.6076	18.487	0	1	NaN	3.58294	0.00495541	4.00882	0.398665	0.475783	0.264129	0	1	NaN	0	1	NaN	0	1	NaN	3.58294	0.00495541	-4.00882	0	1	NaN	3.14452	0.0234197	-3.74469	0.398665	0.475783	-0.264129	0	1	NaN	3.14452	0.0234197
Q8NBJ4	GOLM1	Golgi membrane protein 1	18.3669	17.7591	18.2074	18.6598	17.6412	17.5536	19.4653	20.1785	20.2153	19.1368	20.174	19.8794	0.149041	1	0.15963	2.42413	0.0110167	-1.84188	1.97201	0.0279795	-1.61889	0.149041	1	-0.15963	2.01345	0.0342827	-2.00151	1.71168	0.0672339	-1.77852	2.42413	0.0110167	1.84188	2.01345	0.0342827	2.00151	0.22099	0.792598	0.222986	1.97201	0.0279795	1.61889	1.71168	0.0672339	1.77852	0.22099	0.792598
Q8NBS9	TXNDC5	Thioredoxin domain-containing protein 5	20.42	21.0708	21.0269	19.6805	19.3133	20.1929	21.0094	20.2888	20.5173	22.353	22.032	21.3369	1.54838	0.101736	1.11032	0.321236	0.539682	0.234064	1.36291	0.0702642	-1.06802	1.54838	0.101736	-1.11032	1.23918	0.137569	-0.876261	2.28288	0.0293256	-2.17834	0.321236	0.539682	-0.234064	1.23918	0.137569	0.876261	1.62035	0.107585	-1.30208	1.36291	0.0702642	1.06802	2.28288	0.0293256	2.17834	1.62035	0.107585
Q8NC51	SERBP1	Plasminogen activator inhibitor 1 RNA-binding protein	14.0568	14.2762	13.8038	15.4044			17.2497	17.0276	17.472	15.1811	14.188	14.7189	0	1	-1.35877	4.16427	0.0030986	-3.20418	0.958333	0.150798	-0.650374	0	1	1.35877	0	1	-1.84541	0	1	0.708395	4.16427	0.0030986	3.20418	0	1	1.84541	2.90391	0.0293445	2.5538	0.958333	0.150798	0.650374	0	1	-0.708395	2.90391	0.0293445
Q8NGR3	OR1K1	Olfactory receptor 1K1		16.823	16.1158		15.4253		14.5916	14.3992	13.2262	15.4243	14.4469		0	1	1.04418	1.53136	0.0445844	2.39713	0.899363	0.167245	1.5338	0	1	-1.04418	0	1	1.35295	0	1	0.489624	1.53136	0.0445844	-2.39713	0	1	-1.35295	0.549299	0.479736	-0.863327	0.899363	0.167245	-1.5338	0	1	-0.489624	0.549299	0.479736
Q8NI22	MCFD2	Multiple coagulation factor deficiency protein 2				13.3849	16.2906	13.3639	17.8219	16.9837	18.459	14.5477			0	1	NaN	0	1	NaN	0	1	NaN	0	1	NaN	1.48691	0.0873536	-3.40838	0	1	-0.201215	0	1	NaN	1.48691	0.0873536	3.40838	0	1	3.20717	0	1	NaN	0	1	0.201215	0	1
Q8TF09	DYNLRB2	Dynein light chain roadblock-type 2	15.5249	15.5286	15.195	14.6696			17.5177	17.4088	17.3875	15.7081	16.6645	16.0942	0	1	0.746533	4.17165	0.00330028	-2.02184	1.163	0.103326	-0.739424	0	1	-0.746533	0	1	-2.76838	0	1	-1.48596	4.17165	0.00330028	2.02184	0	1	2.76838	1.98847	0.0710379	1.28242	1.163	0.103326	0.739424	0	1	1.48596	1.98847	0.0710379
Q92520	FAM3C	Protein FAM3C	16.7339	17.2011	17.5404	18.6365	20.0723	22.6035	17.2074	18.1009	17.6566	18.2044	17.8032	17.6881	1.29894	0.149177	-3.27896	0.643982	0.27184	-0.496461	1.23547	0.0892817	-0.740117	1.29894	0.149177	3.27896	1.10133	0.176077	2.7825	1.01841	0.231702	2.53884	0.643982	0.27184	0.496461	1.10133	0.176077	-2.7825	0.332925	0.667927	-0.243656	1.23547	0.0892817	0.740117	1.01841	0.231702	-2.53884	0.332925	0.667927
Q92626	PXDN	Peroxidasin homolog	22.9083	22.8021	22.6597	20.3111	19.9171	19.4163	23.7837	24.499	24.129	23.8388	24.0799	24.4519	3.38348	0.0133022	2.9085	2.4527	0.0105784	-1.34722	2.64373	0.0146009	-1.33352	3.38348	0.0133022	-2.9085	3.67469	0.00477497	-4.25572	3.75802	0.00785593	-4.24202	2.4527	0.0105784	1.34722	3.67469	0.00477497	4.25572	0.0166643	1	0.013703	2.64373	0.0146009	1.33352	3.75802	0.00785593	4.24202	0.0166643	1
Q92688	ANP32B	Acidic leucine-rich nuclear phosphoprotein 32 family member B	16.3748	16.0411	16.0751	15.6583			17.3375	16.7899	17.3094	16.8195	17.0169	17.3159	0	1	0.505321	2.04362	0.0184019	-0.981935	2.11133	0.0234568	-0.887112	0	1	-0.505321	0	1	-1.48726	0	1	-1.39243	2.04362	0.0184019	0.981935	0	1	1.48726	0.154731	0.874228	0.0948226	2.11133	0.0234568	0.887112	0	1	1.39243	0.154731	0.874228
Q92743	HTRA1	Serine protease HTRA1	21.1174	21.3821	21.0909	18.8524	18.5109	19.0909	21.7488	22.1058	20.9791	19.8332	21.2577	20.2984	3.61028	0.0129124	2.37878	0.5285	0.348961	-0.414433	0.788329	0.210246	0.733721	3.61028	0.0129124	-2.37878	2.77108	0.0118381	-2.79322	1.65842	0.0733998	-1.64506	0.5285	0.348961	0.414433	2.77108	0.0118381	2.79322	1.00664	0.241283	1.14815	0.788329	0.210246	-0.733721	1.65842	0.0733998	1.64506	1.00664	0.241283
Q92820	GGH	Gamma-glutamyl hydrolase	20.0254	19.7508	19.6229	19.1843	19.5422	18.7069	19.5597	19.6092	20.1213	21.2967	19.9904	20.3199	1.14334	0.194502	0.655254	0.0583474	0.939815	0.0362911	0.832848	0.19188	-0.735939	1.14334	0.194502	-0.655254	0.962017	0.23212	-0.618963	1.4066	0.113554	-1.39119	0.0583474	0.939815	-0.0362911	0.962017	0.23212	0.618963	0.830016	0.317403	-0.77223	0.832848	0.19188	0.735939	1.4066	0.113554	1.39119	0.830016	0.317403
Q93063	EXT2	Exostosin-2	18.6058	19.2044	18.6125	13.4136		13.2641	19.796	20.3794	20.3626	18.898	19.4551	19.9831	3.61801	0.013953	5.46873	2.11677	0.0161644	-1.37182	0.794372	0.2078	-0.637861	3.61801	0.013953	-5.46873	3.95093	0.00469436	-6.84056	3.18797	0.0111612	-6.10659	2.11677	0.0161644	1.37182	3.95093	0.00469436	6.84056	0.93422	0.270419	0.733962	0.794372	0.2078	0.637861	3.18797	0.0111612	6.10659	0.93422	0.270419
Q969H8	MYDGF	Myeloid-derived growth factor	19.2058	19.823	19.2928	19.5719	20.1112	20.5362	20.1792	19.4626	19.5538	20.669	20.397	19.4813	0.867552	0.314186	-0.632542	0.418452	0.436478	-0.291286	0.844686	0.187138	-0.741871	0.867552	0.314186	0.632542	0.403238	0.69447	0.341256	0.0851882	1	-0.109329	0.418452	0.436478	0.291286	0.403238	0.69447	-0.341256	0.458619	0.561898	-0.450585	0.844686	0.187138	0.741871	0.0851882	1	0.109329	0.458619	0.561898
Q96AY3	FKBP10	Peptidyl-prolyl cis-trans isomerase FKBP10	19.7404	19.7813	19.462	18.6133	18.1319	18.0187	20.4141	19.8606	19.897	19.9674	20.0745	20.0758	2.60254	0.0245071	1.4066	0.901365	0.158014	-0.395991	1.62292	0.0452568	-0.378026	2.60254	0.0245071	-1.4066	2.67319	0.0133958	-1.80259	3.18253	0.0109788	-1.78463	0.901365	0.158014	0.395991	2.67319	0.0133958	1.80259	0.0332762	1	0.0179647	1.62292	0.0452568	0.378026	3.18253	0.0109788	1.78463	0.0332762	1
Q96CG8	CTHRC1	Collagen triple helix repeat-containing protein 1	18.751	19.3083	18.3183	22.4716	22.9892	22.7788	19.4	19.1868	19.8119	22.242	21.3761	21.55	3.58923	0.0124243	-3.95397	0.92518	0.150226	-0.673693	2.77502	0.0129218	-2.93014	3.58923	0.0124243	3.95397	3.80038	0.00442627	3.28028	1.5505	0.0904873	1.02383	0.92518	0.150226	0.673693	3.80038	0.00442627	-3.28028	2.66161	0.0366182	-2.25645	2.77502	0.0129218	2.93014	1.5505	0.0904873	-1.02383	2.66161	0.0366182
Q96D15	RCN3	Reticulocalbin-3	19.553	20.1443	19.7073	18.4086	18.1993	17.6676	20.4656	19.8472	19.9963	19.712	19.9603	19.3532	2.42264	0.0317093	1.70969	0.514483	0.358254	-0.30153	0.1941	0.722314	0.126362	2.42264	0.0317093	-1.70969	2.65113	0.0135124	-2.01122	2.30404	0.0290479	-1.58333	0.514483	0.358254	0.30153	2.65113	0.0135124	2.01122	0.768158	0.344609	0.427891	0.1941	0.722314	-0.126362	2.30404	0.0290479	1.58333	0.768158	0.344609
Q96HC4	PDLIM5	PDZ and LIM domain protein 5	15.2986	16.8754	15.6536	15.2192			18.6848	17.7908	17.4418	18.629	18.1321	17.5686	0	1	0.723319	1.54802	0.0435805	-2.02992	1.72644	0.0384015	-2.16738	0	1	-0.723319	0	1	-2.75324	0	1	-2.8907	1.54802	0.0435805	2.02992	0	1	2.75324	0.102923	0.924166	-0.137462	1.72644	0.0384015	2.16738	0	1	2.8907	0.102923	0.924166
Q96KP4	CNDP2	Cytosolic non-specific dipeptidase	13.8223	14.742	13.6935				15.9829	15.2679	16.1449	15.8695	15.2185	15.2827	0	1	NaN	1.7992	0.0281218	-1.71261	1.6108	0.0459414	-1.37094	0	1	NaN	0	1	NaN	0	1	NaN	1.7992	0.0281218	1.71261	0	1	NaN	0.429929	0.585787	0.341673	1.6108	0.0459414	1.37094	0	1	NaN	0.429929	0.585787
Q96PD2	DCBLD2	Discoidin, CUB and LCCL domain-containing protein 2	19.9736	20.0611	19.3249	20.5678	21.0744	21.4592	18.9143	19.5158	19.5682	19.4523	19.1262	19.5582	1.63987	0.0878685	-1.24725	0.656403	0.264715	0.453795	0.69837	0.252504	0.407681	1.63987	0.0878685	1.24725	2.16024	0.0265282	1.70105	2.33674	0.0277745	1.65494	0.656403	0.264715	-0.453795	2.16024	0.0265282	-1.70105	0.0650684	0.962328	-0.046114	0.69837	0.252504	-0.407681	2.33674	0.0277745	-1.65494	0.0650684	0.962328
Q99439	CNN2	Calponin-2	18.606	18.7506	17.6212	16.5043			21.219	19.98	19.8238	19.9077	19.7913	19.1151	0	1	1.82164	1.62663	0.0378515	-2.01499	1.38025	0.0680809	-1.27876	0	1	-1.82164	0	1	-3.83663	0	1	-3.1004	1.62663	0.0378515	2.01499	0	1	3.83663	0.659111	0.414482	0.736228	1.38025	0.0680809	1.27876	0	1	3.1004	0.659111	0.414482
Q99497	PARK7	Parkinson disease protein 7	18.6823	19.058	18.5078	18.7575	19.269	19.9964	21.0235	20.0505	20.5016	20.6819	20.2704	19.575	0.681902	0.433243	-0.591607	2.2649	0.0129356	-1.77584	1.77266	0.0361685	-1.42642	0.681902	0.433243	0.591607	1.21925	0.14287	-1.18423	0.798176	0.347412	-0.834812	2.2649	0.0129356	1.77584	1.21925	0.14287	1.18423	0.336952	0.665015	0.349418	1.77266	0.0361685	1.42642	0.798176	0.347412	0.834812	0.336952	0.665015
Q99538	LGMN	Legumain	17.4382	18.9172	18.4954	15.2579			13.9606	14.1322	12.8433	14.8807	16.012	16.1746	0	1	3.02565	2.82904	0.00665382	4.63825	1.90825	0.0299839	2.59447	0	1	-3.02565	0	1	1.6126	0	1	-0.431185	2.82904	0.00665382	-4.63825	0	1	-1.6126	1.6289	0.107124	-2.04378	1.90825	0.0299839	-2.59447	0	1	0.431185	1.6289	0.107124
Q99584	S100A13	Protein S100-A13	16.3467	16.7042	16.1751	16.2114	16.7377	16.8699	18.1666	17.7472	17.9388	17.2057	17.2366	16.3598	0.318266	0.843137	-0.197687	2.83871	0.00665978	-1.54221	0.737032	0.2325	-0.525386	0.318266	0.843137	0.197687	2.33676	0.0201729	-1.34452	0.394743	0.732078	-0.327699	2.83871	0.00665978	1.54221	2.33676	0.0201729	1.34452	1.50794	0.123359	1.01682	0.737032	0.2325	0.525386	0.394743	0.732078	0.327699	1.50794	0.123359
Q99715	COL12A1	Collagen alpha-1(XII) chain	25.7787	26.1828	25.9952	20.645	20.4887	22.6582	25.3018	26.0438	26.2863	25.2211	26.9819	26.3582	2.57996	0.0249684	4.72161	0.124451	0.810083	0.10829	0.141217	0.804969	-0.201489	2.57996	0.0249684	-4.72161	2.43204	0.018241	-4.61332	2.32151	0.0284724	-4.9231	0.124451	0.810083	-0.10829	2.43204	0.018241	4.61332	0.200787	0.812131	-0.309779	0.141217	0.804969	0.201489	2.32151	0.0284724	4.9231	0.200787	0.812131
Q99832	CCT7	T-complex protein 1 subunit eta		14.1997					16.7544	16.8167	16.7887	15.9089	15.5929	15.9505	0	1	NaN	0	1	-2.5869	0	1	-1.61771	0	1	NaN	0	1	NaN	0	1	NaN	0	1	2.5869	0	1	NaN	2.97403	0.0271408	0.969188	0	1	1.61771	0	1	NaN	2.97403	0.0271408
Q99969	RARRES2	Retinoic acid receptor responder protein 2	13.5445	13.2649	16.2468				19.066	22.1678	20.7208	13.7006		13.936	0	1	NaN	2.06991	0.017626	-6.29945	0.158788	0.778986	0.533791	0	1	NaN	0	1	NaN	0	1	NaN	2.06991	0.017626	6.29945	0	1	NaN	2.0102	0.0709073	6.83324	0.158788	0.778986	-0.533791	0	1	NaN	2.0102	0.0709073
Q99988	GDF15	Growth/differentiation factor 15	16.8243	16.8851	15.8739	14.9553	13.5958		18.3194	17.3063	18.4598	22.2718	19.2596	21.3355	1.37626	0.132312	2.25217	1.42766	0.0543671	-1.50078	2.02114	0.0264079	-4.42788	1.37626	0.132312	-2.25217	1.91276	0.0405424	-3.75295	1.88681	0.0534633	-6.68005	1.42766	0.0543671	1.50078	1.91276	0.0405424	3.75295	1.41768	0.136213	-2.9271	2.02114	0.0264079	4.42788	1.88681	0.0534633	6.68005	1.41768	0.136213
Q9BRA2	TXNDC17	Thioredoxin domain-containing protein 17	16.2404	16.5742	15.4867	18.5862	19.0331	18.953	18.7857	18.0642	18.1857	19.0229	18.5022	18.0878	2.85342	0.0208063	-2.75701	2.33929	0.012072	-2.24477	2.35683	0.0187762	-2.43717	2.85342	0.0208063	2.75701	0.912531	0.255506	0.512235	0.454204	0.658866	0.319835	2.33929	0.012072	2.24477	0.912531	0.255506	-0.512235	0.212993	0.798377	-0.1924	2.35683	0.0187762	2.43717	0.454204	0.658866	-0.319835	0.212993	0.798377
Q9BRK3	MXRA8	Matrix remodeling-associated protein 8	16.8556	16.7795	16.8301	18.7196	19.0656	18.673	18.1055	18.2494	18.4523	16.8771	17.4113	17.5705	4.03578	0.0106642	-1.99765	3.82642	0.00438454	-1.4473	1.03461	0.129853	-0.464558	4.03578	0.0106642	1.99765	1.5838	0.0735834	0.55035	2.48765	0.0223917	1.53309	3.82642	0.00438454	1.4473	1.5838	0.0735834	-0.55035	1.87237	0.0813273	0.98274	1.03461	0.129853	0.464558	2.48765	0.0223917	-1.53309	1.87237	0.0813273
Q9BRK5	SDF4	45 kDa calcium-binding protein	20.3052	20.324	20.1865	20.7712	22.0453	22.6286	21.7353	21.8756	21.893	21.9918	21.891	21.1931	1.31378	0.14642	-1.54315	4.72636	0.0055206	-1.56273	2.29435	0.0195415	-1.42007	1.31378	0.14642	1.54315	0.0117373	1	-0.0195834	0.0714612	1	0.123075	4.72636	0.0055206	1.56273	0.0117373	1	0.0195834	0.216738	0.795047	0.142658	2.29435	0.0195415	1.42007	0.0714612	1	-0.123075	0.216738	0.795047
Q9BS26	ERP44	Endoplasmic reticulum resident protein 44	16.7945	16.0973	15.4048				16.985	16.6251	16.9796	17.3029	17.0762	15.9293	0	1	NaN	0.848275	0.177044	-0.764317	0.501338	0.383418	-0.670569	0	1	NaN	0	1	NaN	0	1	NaN	0.848275	0.177044	0.764317	0	1	NaN	0.0745729	0.95236	0.0937471	0.501338	0.383418	0.670569	0	1	NaN	0.0745729	0.95236
Q9BTY2	FUCA2	Plasma alpha-L-fucosidase	17.6468	16.5986	17.4984	16.5502	14.8316	14.765	18.595	18.5697	19.4459	17.6765	18.0912	18.1961	1.30505	0.147853	1.86567	1.68891	0.0339033	-1.62224	0.951745	0.152035	-0.739966	1.30505	0.147853	-1.86567	2.2316	0.0231128	-3.48791	1.89938	0.053444	-2.60563	1.68891	0.0339033	1.62224	2.2316	0.0231128	3.48791	1.25956	0.165028	0.882274	0.951745	0.152035	0.739966	1.89938	0.053444	2.60563	1.25956	0.165028
Q9BUD6	SPON2	Spondin-2	18.0922	17.4242	18.8294	14.0307	15.6422	13.6015	23.3458	24.3269	23.3709	22.9263	22.5742	22.9758	2.11742	0.0490927	3.69045	3.36941	0.00584116	-5.56593	3.42349	0.0116121	-4.71018	2.11742	0.0490927	-3.69045	3.72336	0.00482554	-9.25638	3.72727	0.00782996	-8.40063	3.36941	0.00584116	5.56593	3.72336	0.00482554	9.25638	1.1604	0.192616	0.85575	3.42349	0.0116121	4.71018	3.72727	0.00782996	8.40063	1.1604	0.192616
Q9BUF5	TUBB6	Tubulin beta-6 chain		13.0462					17.141	15.9411	16.6966	14.8932	14.0681	14.7827	0	1	NaN	0	1	-3.54676	0	1	-1.53519	0	1	NaN	0	1	NaN	0	1	NaN	0	1	3.54676	0	1	NaN	2.00533	0.0699799	2.01157	0	1	1.53519	0	1	NaN	2.00533	0.0699799
Q9BWS9	CHID1	Chitinase domain-containing protein 1	16.8747	17.0349	17.0416	15.665		12.8223	18.4825	18.5523	18.5421	17.6289	17.9246	17.4699	1.08765	0.213147	2.74009	4.90234	0.00736273	-1.54189	2.06239	0.025085	-0.690699	1.08765	0.213147	-2.74009	1.56418	0.0762502	-4.28198	1.30574	0.137782	-3.43079	4.90234	0.00736273	1.54189	1.56418	0.0762502	4.28198	2.49031	0.0422527	0.851195	2.06239	0.025085	0.690699	1.30574	0.137782	3.43079	2.49031	0.0422527
Q9BY76	ANGPTL4	Angiopoietin-related protein 4	16.8476	16.8824	16.9188	16.854	18.3885	20.2942	17.7088	17.6711	15.3229	20.7591	21.0544	18.947	0.752133	0.383738	-1.62926	0.00748205	1	-0.0179787	2.16015	0.0219881	-3.37058	0.752133	0.383738	1.62926	0.563325	0.512588	1.61128	0.660993	0.444919	-1.74132	0.00748205	1	0.0179787	0.563325	0.512588	-1.61128	1.50811	0.124152	-3.3526	2.16015	0.0219881	3.37058	0.660993	0.444919	1.74132	1.50811	0.124152
Q9BZM5	ULBP2	UL16-binding protein 2	17.4857	17.2858	16.5903	17.7192	16.6682	17.7509	18.9549	18.7929	17.9437	18.2782	18.9201	18.6475	0.226233	1	-0.258799	1.59613	0.040059	-1.4432	1.98	0.0275934	-1.49466	0.226233	1	0.258799	1.17438	0.153469	-1.18441	1.43204	0.108708	-1.23586	1.59613	0.040059	1.4432	1.17438	0.153469	1.18441	0.0483751	0.983215	-0.051452	1.98	0.0275934	1.49466	1.43204	0.108708	1.23586	0.0483751	0.983215
Q9C005	DPY30	Protein dpy-30 homolog							14.4459	15.5453					-4.34294e-08	0	0	0	1	NaN	-4.34294e-08	0	0	-4.34294e-08	0	0	0	1	NaN	-4.34294e-08	0	0	0	1	NaN	0	1	NaN	0	1	NaN	-4.34294e-08	0	0	-4.34294e-08	0	0	0	1
Q9GZM7	TINAGL1	Tubulointerstitial nephritis antigen-like	15.9871	17.2427	16.372	14.7793	16.5795	14.6024	17.175	16.9644	13.8001	15.8115	17.4524	16.5612	0.761897	0.382367	1.21354	0.183133	0.723631	0.554072	0.0421035	0.968884	-0.0744451	0.761897	0.382367	-1.21354	0.201581	1	-0.659465	0.748845	0.379296	-1.28798	0.183133	0.723631	-0.554072	0.201581	1	0.659465	0.203862	0.809952	-0.628517	0.0421035	0.968884	0.0744451	0.748845	0.379296	1.28798	0.203862	0.809952
Q9GZX9	TWSG1	Twisted gastrulation protein homolog 1	16.4625	16.7867	14.947	18.5947	18.7781	19.5175	18.6107	18.4113	18.7186	18.8131	18.7314	18.334	1.99097	0.0552494	-2.89801	1.92563	0.0222239	-2.51479	1.92207	0.0296601	-2.56075	1.99097	0.0552494	2.89801	0.576456	0.498917	0.383222	0.456738	0.659259	0.337261	1.92563	0.0222239	2.51479	0.576456	0.498917	-0.383222	0.0948334	0.9341	-0.0459614	1.92207	0.0296601	2.56075	0.456738	0.659259	-0.337261	0.0948334	0.9341
Q9H013	ADAM19	Disintegrin and metalloproteinase domain-containing protein 19	13.0838	13.4837	12.4492	13.4116		13.4231	15.2113	15.7433	15.41	17.2807	17.071	16.9302	0.434969	0.688257	-0.411822	2.71152	0.0076678	-2.44932	3.67598	0.0112146	-4.08842	0.434969	0.688257	0.411822	2.69284	0.01323	-2.0375	3.99784	0.0058792	-3.6766	2.71152	0.0076678	2.44932	2.69284	0.01323	2.0375	3.04187	0.0266982	-1.63911	3.67598	0.0112146	4.08842	3.99784	0.0058792	3.6766	3.04187	0.0266982
Q9H173	SIL1	Nucleotide exchange factor SIL1	15.5893	16.4027	15.3605			14.1598	18.946	19.0727	19.053	18.4782	18.487	17.6446	0	1	1.62437	3.27796	0.00596234	-3.23972	2.33878	0.0191536	-2.41912	0	1	-1.62437	0	1	-4.86409	0	1	-4.04349	3.27796	0.00596234	3.23972	0	1	4.86409	1.35928	0.145253	0.820606	2.33878	0.0191536	2.41912	0	1	4.04349	1.35928	0.145253
Q9H299	SH3BGRL3	SH3 domain-binding glutamic acid-rich-like protein 3	19.1628	20.0995	18.7585	21.9026	22.0923	22.015	21.5479	20.8889	20.8176	21.7854	21.5581	20.9545	2.57389	0.0249115	-2.66302	1.71545	0.0323489	-1.74448	1.95534	0.0286881	-2.09238	2.57389	0.0249115	2.66302	1.73562	0.0556184	0.918538	1.05573	0.219895	0.57064	1.71545	0.0323489	1.74448	1.73562	0.0556184	-0.918538	0.439048	0.579833	-0.347898	1.95534	0.0286881	2.09238	1.05573	0.219895	-0.57064	0.439048	0.579833
Q9H4M9	EHD1	EH domain-containing protein 1	15.0929	14.9005	15.1691				17.4109	17.6132	17.7293	17.5625	17.4189	17.535	0	1	NaN	4.48672	0.00383428	-2.53034	4.94261	0.00667652	-2.45128	0	1	NaN	0	1	NaN	0	1	NaN	4.48672	0.00383428	2.53034	0	1	NaN	0.314077	0.689128	0.0790571	4.94261	0.00667652	2.45128	0	1	NaN	0.314077	0.689128
Q9H6X2	ANTXR1	Anthrax toxin receptor 1		15.5672	13.6072	15.5618	13.5747	16.7004	18.016	17.9402	18.2899	18.0331	16.7529	15.5065	0.1856	1	-0.691778	1.74005	0.0311003	-3.49485	0.781983	0.212871	-2.17699	0.1856	1	0.691778	1.41927	0.0989147	-2.80307	0.564286	0.53537	-1.48521	1.74005	0.0311003	3.49485	1.41927	0.0989147	2.80307	0.828851	0.317098	1.31786	0.781983	0.212871	2.17699	0.564286	0.53537	1.48521	0.828851	0.317098
Q9HCU0	CD248	Endosialin	21.3847	20.7012	21.3976	21.3075	21.4608	20.2791	21.6608	22.3769	22.4519	21.0803	21.1058	21.5881	0.121553	1	0.145349	1.37109	0.060144	-1.00205	0.125295	0.825594	-0.0969143	0.121553	1	-0.145349	1.2022	0.147402	-1.14739	0.234381	0.997122	-0.242263	1.37109	0.060144	1.00205	1.2022	0.147402	1.14739	1.3998	0.136957	0.905132	0.125295	0.825594	0.0969143	0.234381	0.997122	0.242263	1.3998	0.136957
Q9NP84	TNFRSF12A	Tumor necrosis factor receptor superfamily member 12A	18.56	19.2526	18.6465	17.9593	18.1972	20.1279	19.8679	19.5824	19.238	19.9541	19.8721	19.4868	0.0271582	1	0.0583064	1.22912	0.0814417	-0.743012	1.65896	0.0424801	-0.95126	0.0271582	1	-0.0583064	0.491601	0.591407	-0.801318	0.650578	0.447914	-1.00957	1.22912	0.0814417	0.743012	0.491601	0.591407	0.801318	0.376263	0.63232	-0.208248	1.65896	0.0424801	0.95126	0.650578	0.447914	1.00957	0.376263	0.63232
Q9NQ30	ESM1	Endothelial cell-specific molecule 1			15.1353	19.4165	15.8551	18.0006				17.9018	19.8612	16.7593	0	1	-2.62215	0	1	NaN	0	1	-3.03886	0	1	2.62215	0	1	NaN	0.109558	1	-0.416703	0	1	NaN	0	1	NaN	0	1	NaN	0	1	3.03886	0.109558	1	0.416703	0	1
Q9NQC3	RTN4	Reticulon-4	17.8223	18.5933	19.5566	17.2652	19.0958	19.0946	19.9989	19.4318	19.8546	20.2151	19.6515	18.7244	0.0767259	1	0.172222	0.976896	0.136592	-1.10434	0.587082	0.320724	-0.872928	0.0767259	1	-0.172222	0.942903	0.240819	-1.27657	0.628249	0.469936	-1.04515	0.976896	0.136592	1.10434	0.942903	0.240819	1.27657	0.189765	0.82397	0.231416	0.587082	0.320724	0.872928	0.628249	0.469936	1.04515	0.189765	0.82397
Q9NR12	PDLIM7	PDZ and LIM domain protein 7	16.0856	16.2283	15.9128	14.832			18.9889	17.7773	18.1125	17.8356	18.0384	17.2752	0	1	1.24359	2.3981	0.0113036	-2.21736	2.58215	0.0147224	-1.64084	0	1	-1.24359	0	1	-3.46094	0	1	-2.88443	2.3981	0.0113036	2.21736	0	1	3.46094	0.604566	0.445592	0.576511	2.58215	0.0147224	1.64084	0	1	2.88443	0.604566	0.445592
Q9NRN5	OLFML3	Olfactomedin-like protein 3	20.766	19.8621	20.2159	19.0345			19.2631	21.1851	21.3906	20.0976	19.9189	21.5603	0	1	1.24684	0.172715	0.739812	-0.331598	0.157054	0.780605	-0.244293	0	1	-1.24684	0	1	-1.57844	0	1	-1.49114	0.172715	0.739812	0.331598	0	1	1.57844	0.0345663	1	0.0873051	0.157054	0.780605	0.244293	0	1	1.49114	0.0345663	1
Q9NS15	LTBP3	Latent-transforming growth factor beta-binding protein 3	15.8078	15.3902	15.737	16.0902	16.2586	16.4078	15.7211	15.6564	16.3766	15.953	16.9503	16.299	1.73198	0.0806958	-0.607176	0.444858	0.413141	-0.273056	1.11224	0.112943	-0.755773	1.73198	0.0806958	0.607176	0.604462	0.472299	0.334121	0.185057	1	-0.148597	0.444858	0.413141	0.273056	0.604462	0.472299	-0.334121	0.578092	0.460952	-0.482718	1.11224	0.112943	0.755773	0.185057	1	0.148597	0.578092	0.460952
Q9NZ08	ERAP1	Endoplasmic reticulum aminopeptidase 1	15.2949	13.9609	14.9892		13.9938		16.281	16.9826	17.8146	14.5021	15.8295	15.9394	0	1	0.754583	1.71893	0.0321829	-2.27771	0.478045	0.402036	-0.67533	0	1	-0.754583	0	1	-3.03229	0	1	-1.42991	1.71893	0.0321829	2.27771	0	1	3.03229	1.1769	0.18632	1.60238	0.478045	0.402036	0.67533	0	1	1.42991	1.1769	0.18632
Q9NZN4	EHD2	EH domain-containing protein 2	14.1969	13.4102	14.1765	15.0286			17.9371	17.6207	17.461	16.6025	16.0198	15.2444	0	1	-1.10075	3.65845	0.00445174	-3.74509	1.90009	0.0299318	-2.02771	0	1	1.10075	0	1	-2.64434	0	1	-0.92696	3.65845	0.00445174	3.74509	0	1	2.64434	1.83294	0.0855301	1.71738	1.90009	0.0299318	2.02771	0	1	0.92696	1.83294	0.0855301
Q9P1F3	ABRACL	Costars family protein ABRACL	13.8483	14.4913	12.7114	14.7255			15.8565	15.2434	16.1859	18.0066	17.4521	16.5144	0	1	-1.04182	1.61478	0.0384793	-2.07825	2.2347	0.0202839	-3.64069	0	1	1.04182	0	1	-1.03643	0	1	-2.59886	1.61478	0.0384793	2.07825	0	1	1.03643	1.41139	0.137366	-1.56244	2.2347	0.0202839	3.64069	0	1	2.59886	1.41139	0.137366
Q9P2E7	PCDH10	Protocadherin-10	15.9752		12.8649	12.9682	13.488	13.4191	13.3836			16.9904	17.6583	17.0009	0.388432	0.74209	1.1283	0	1	1.03642	0.995771	0.139982	-2.79647	0.388432	0.74209	-1.1283	0	1	-0.0918748	3.85689	0.00739394	-3.92477	0	1	-1.03642	0	1	0.0918748	0	1	-3.8329	0.995771	0.139982	2.79647	3.85689	0.00739394	3.92477	0	1
Q9P2E9	RRBP1	Ribosome-binding protein 1	19.5735	19.9314	19.0541	17.4735		15.8572	19.4729	19.7605	19.3076	19.5328	20.2302	20.1966	1.59728	0.0956544	2.85432	0.00689443	1	0.00602786	0.614197	0.30324	-0.466822	1.59728	0.0956544	-2.85432	1.70115	0.0584057	-2.8483	1.80256	0.0602424	-3.32114	0.00689443	1	-0.00602786	1.70115	0.0584057	2.8483	0.834541	0.31759	-0.47285	0.614197	0.30324	0.466822	1.80256	0.0602424	3.32114	0.834541	0.31759
Q9UBG0	MRC2	C-type mannose receptor 2	17.4573	17.5052	17.604	17.1758	17.3604	17.8683	18.6994	19.0533	19.0326	18.3206	18.1214	18.3046	0.0909257	1	0.0539856	3.48259	0.00604837	-1.40629	3.15035	0.0111841	-0.726692	0.0909257	1	-0.0539856	2.45548	0.0177297	-1.46028	1.64409	0.0754321	-0.780677	3.48259	0.00604837	1.40629	2.45548	0.0177297	1.46028	2.17893	0.0512434	0.6796	3.15035	0.0111841	0.726692	1.64409	0.0754321	0.780677	2.17893	0.0512434
Q9UBI6	GNG12	Guanine nucleotide-binding protein G(I)/G(S)/G(O) subunit gamma-12	13.6641	13.6798	13.852				16.2125	16.6989	16.586	16.2318	16.0712	16.6531	0	1	NaN	4.19586	0.00340509	-2.76718	3.83137	0.0107818	-2.58674	0	1	NaN	0	1	NaN	0	1	NaN	4.19586	0.00340509	2.76718	0	1	NaN	0.326172	0.675093	0.180442	3.83137	0.0107818	2.58674	0	1	NaN	0.326172	0.675093
Q9UBP4	DKK3	Dickkopf-related protein 3	20.5303	19.6397	19.5	22.0928	21.8401	21.4453	23.6009	24.2185	23.9389	22.6936	23.4271	22.6724	2.1537	0.0472584	-1.90276	3.39965	0.00600704	-4.02947	2.76562	0.0128659	-3.04107	2.1537	0.0472584	1.90276	2.91758	0.0107526	-2.12671	1.6636	0.072947	-1.13831	3.39965	0.00600704	4.02947	2.91758	0.0107526	2.12671	1.49657	0.125781	0.988394	2.76562	0.0128659	3.04107	1.6636	0.072947	1.13831	1.49657	0.125781
Q9UBQ6	EXTL2	Exostosin-like 2	15.5668	15.2378	14.6651		17.1072	17.9861	15.8635	17.0672	17.2385	16.5272	16.137	16.5408	1.82738	0.0700478	-2.39011	1.43798	0.0537559	-1.56651	1.87149	0.0312079	-1.24512	1.82738	0.0700478	2.39011	0.533117	0.546022	0.823599	1.27302	0.146474	1.14499	1.43798	0.0537559	1.56651	0.533117	0.546022	-0.823599	0.286766	0.721654	0.321391	1.87149	0.0312079	1.24512	1.27302	0.146474	-1.14499	0.286766	0.721654
Q9UBR2	CTSZ	Cathepsin Z	18.0208	18.3796	18.0383	19.7305	20.0371	20.7775	18.8128	18.7937	18.4948	18.7558	19.1118	18.6642	2.44526	0.030543	-2.03544	1.62691	0.0379299	-0.554211	1.74983	0.0373015	-0.697708	2.44526	0.030543	2.03544	1.97376	0.0371171	1.48123	1.77098	0.0627356	1.33773	1.62691	0.0379299	0.554211	1.97376	0.0371171	-1.48123	0.348174	0.657747	-0.143497	1.74983	0.0373015	0.697708	1.77098	0.0627356	-1.33773	0.348174	0.657747
Q9UBS4	DNAJB11	DnaJ homolog subfamily B member 11	15.033	15.9917	16.2481				16.6946	16.4675	15.9212	17.6915	18.2629	17.4655	0	1	NaN	0.623718	0.283095	-0.603463	2.01938	0.0263899	-2.04903	0	1	NaN	0	1	NaN	0	1	NaN	0.623718	0.283095	0.603463	0	1	NaN	1.92499	0.0785228	-1.44556	2.01938	0.0263899	2.04903	0	1	NaN	1.92499	0.0785228
Q9UBX5	FBLN5	Fibulin-5	15.2806	16.1884	15.5696				16.8883	18.0017	18.5943	14.4438		13.7308	0	1	NaN	1.7143	0.0322507	-2.14858	1.45044	0.0617131	1.59225	0	1	NaN	0	1	NaN	0	1	NaN	1.7143	0.0322507	2.14858	0	1	NaN	1.89558	0.0787181	3.74083	1.45044	0.0617131	-1.59225	0	1	NaN	1.89558	0.0787181
Q9UHI8	ADAMTS1	A disintegrin and metalloproteinase with thrombospondin motifs 1	16.7221	17.1836	16.5938	20.0098	19.4156	19.946	15.2958	17.8892	18.6673	13.9058	13.6877	13.3403	3.46825	0.0123113	-2.95733	0.164001	0.753394	-0.450954	3.70834	0.0114503	3.18855	3.46825	0.0123113	2.95733	1.13724	0.165235	2.50638	4.78802	0.0015885	6.14588	0.164001	0.753394	0.450954	1.13724	0.165235	-2.50638	1.61375	0.108407	3.6395	3.70834	0.0114503	-3.18855	4.78802	0.0015885	-6.14588	1.61375	0.108407
Q9UI42	CPA4	Carboxypeptidase A4	16.3508	18.234	19.7883	20.1077	20.5145	18.6286	21.1705	21.4172	22.4516	23.0459	23.4401	22.6383	0.639477	0.46761	-1.6259	1.535	0.0445567	-3.55545	2.06896	0.0249556	-4.91708	0.639477	0.46761	1.6259	1.30187	0.122056	-1.92955	2.22308	0.0307024	-3.29118	1.535	0.0445567	3.55545	1.30187	0.122056	1.92955	1.39364	0.138106	-1.36163	2.06896	0.0249556	4.91708	2.22308	0.0307024	3.29118	1.39364	0.138106
Q9UJJ9	GNPTG	N-acetylglucosamine-1-phosphotransferase subunit gamma	16.7535	16.5762	17.1325	16.9572	17.4563	18.1203	18.07	19.0333	19.031	16.1658	17.1506	16.8246	0.856574	0.319671	-0.690541	2.20045	0.0143652	-1.89073	0.116983	0.835256	0.107056	0.856574	0.319671	0.690541	1.2125	0.144523	-1.20019	0.832517	0.330876	0.797597	2.20045	0.0143652	1.89073	1.2125	0.144523	1.20019	2.00612	0.0707041	1.99779	0.116983	0.835256	-0.107056	0.832517	0.330876	-0.797597	2.00612	0.0707041
Q9UK76	JPT1	Jupiter microtubule associated homolog 1		15.1229	15.0153	14.8132			16.574	16.0422	14.6331	13.5846	16.875	14.8242	0	1	0.255878	0.366272	0.489344	-0.680677	0.00662347	1	-0.0255186	0	1	-0.255878	0	1	-0.936555	0	1	-0.281397	0.366272	0.489344	0.680677	0	1	0.936555	0.229013	0.78513	0.655158	0.00662347	1	0.0255186	0	1	0.281397	0.229013	0.78513
Q9UKU9	ANGPTL2	Angiopoietin-related protein 2	13.4602		12.9053	14.0538			17.0002	17.5016	17.5726	13.5887	15.7379	13.1751	0	1	-0.870992	3.04807	0.00572158	-4.17537	0.380794	0.493759	-0.984455	0	1	0.870992	0	1	-3.30438	0	1	-0.113463	3.04807	0.00572158	4.17537	0	1	3.30438	1.76237	0.0907374	3.19092	0.380794	0.493759	0.984455	0	1	0.113463	1.76237	0.0907374
Q9UKY7	CDV3	Protein CDV3 homolog	14.7458	15.6621	15.8404	14.9024			17.7114	17.1163	17.5668	17.5564	17.2361	16.7007	0	1	0.513704	2.22788	0.0136983	-2.04873	1.84667	0.0327829	-1.7483	0	1	-0.513704	0	1	-2.56243	0	1	-2.26201	2.22788	0.0136983	2.04873	0	1	2.56243	0.416162	0.596655	0.300425	1.84667	0.0327829	1.7483	0	1	2.26201	0.416162	0.596655
Q9ULV4	CORO1C	Coronin-1C	18.2452	18.3344	18.5587	15.4988	16.2345	15.395	20.7521	20.5581	20.4593	19.9487	19.7975	19.5817	3.16926	0.0163383	2.66999	4.19592	0.00374507	-2.2104	3.22745	0.0115499	-1.39656	3.16926	0.0163383	-2.66999	4.20968	0.00452756	-4.88039	3.85421	0.00681965	-4.06655	4.19592	0.00374507	2.2104	4.20968	0.00452756	4.88039	2.3964	0.0421489	0.813841	3.22745	0.0115499	1.39656	3.85421	0.00681965	4.06655	2.3964	0.0421489
Q9UNM6	PSMD13	26S proteasome non-ATPase regulatory subunit 13							14.9949		15.2432				-4.34294e-08	0	0	0	1	NaN	-4.34294e-08	0	0	-4.34294e-08	0	0	0	1	NaN	-4.34294e-08	0	0	0	1	NaN	0	1	NaN	0	1	NaN	-4.34294e-08	0	0	-4.34294e-08	0	0	0	1
Q9UNN8	PROCR	Endothelial protein C receptor	19.8342	19.9179	19.7107	19.5982	20.2102	20.6651	18.1515	18.9652	19.3119	20.5763	20.8227	20.7663	0.462262	0.656967	-0.336885	1.35397	0.0624128	1.0114	3.14691	0.0109764	-0.900836	0.462262	0.656967	0.336885	1.36228	0.109396	1.34829	0.821671	0.334104	-0.563951	1.35397	0.0624128	-1.0114	1.36228	0.109396	-1.34829	2.25448	0.0481264	-1.91224	3.14691	0.0109764	0.900836	0.821671	0.334104	0.563951	2.25448	0.0481264
Q9Y240	CLEC11A	C-type lectin domain family 11 member A	20.9023	20.175	20.4022	21.2228	21.7049	21.037	21.7154	22.158	22.0636	21.5672	21.6624	21.8622	1.32425	0.143679	-0.828466	2.37376	0.0116199	-1.48588	2.18472	0.0212403	-1.20413	1.32425	0.143679	0.828466	1.28312	0.126912	-0.657412	0.799298	0.347814	-0.375667	2.37376	0.0116199	1.48588	1.28312	0.126912	0.657412	0.813918	0.324649	0.281745	2.18472	0.0212403	1.20413	0.799298	0.347814	0.375667	0.813918	0.324649
Q9Y281	CFL2	Cofilin-2	17.4922	17.9033	17.4065	15.298	15.9192	16.9251	20.7474	19.9201	20.1142	20.0952	20.093	19.2055	1.44841	0.117824	1.55323	3.08762	0.00616114	-2.65988	2.56072	0.0151751	-2.19724	1.44841	0.117824	-1.55323	2.84961	0.0110655	-4.21311	2.59036	0.0200327	-3.75047	3.08762	0.00616114	2.65988	2.84961	0.0110655	4.21311	0.525149	0.499943	0.462638	2.56072	0.0151751	2.19724	2.59036	0.0200327	3.75047	0.525149	0.499943
Q9Y287	ITM2B	Integral membrane protein 2B	16.8094	15.9756	17.2288	19.6642	19.1909	20.583	17.868	18.2154	18.0048	17.4968	17.5974	17.6009	2.33241	0.0349765	-3.14139	1.62584	0.037817	-1.35813	1.13642	0.107905	-0.893784	2.33241	0.0349765	3.14139	1.87596	0.0431521	1.78326	2.26794	0.0295005	2.24761	1.62584	0.037817	1.35813	1.87596	0.0431521	-1.78326	1.91631	0.0783477	0.464345	1.13642	0.107905	0.893784	2.26794	0.0295005	-2.24761	1.91631	0.0783477
Q9Y2B0	CNPY2	Protein canopy homolog 2	16.5834	16.8314	16.4352	16.0185	16.4913	16.8171	17.1396	17.231	17.5618	17.6352	17.9603	16.6737	0.269406	0.926687	0.174371	1.79996	0.0281575	-0.694138	0.935141	0.156866	-0.806372	0.269406	0.926687	-0.174371	1.51494	0.0838085	-0.868509	1.02202	0.231699	-0.980743	1.79996	0.0281575	0.694138	1.51494	0.0838085	0.868509	0.0988791	0.930958	-0.112235	0.935141	0.156866	0.806372	1.02202	0.231699	0.980743	0.0988791	0.930958
Q9Y3B8	REXO2	Oligoribonuclease, mitochondrial													-4.34294e-08	0	0	-4.34294e-08	0	0	-4.34294e-08	0	0	-4.34294e-08	0	0	-4.34294e-08	0	0	-4.34294e-08	0	0	-4.34294e-08	0	0	-4.34294e-08	0	0	-4.34294e-08	0	0	-4.34294e-08	0	0	-4.34294e-08	0	0	-4.34294e-08	0
Q9Y490	TLN1	Talin-1	18.587	18.5908	17.0276	16.1159	14.971	13.7553	21.0269	20.2574	20.3334	20.5619	20.1973	19.8197	1.65811	0.087139	3.12105	1.89666	0.0234581	-2.47077	1.70943	0.0391145	-2.1245	1.65811	0.087139	-3.12105	2.81972	0.0112536	-5.59182	2.73704	0.0164893	-5.24555	1.89666	0.0234581	2.47077	2.81972	0.0112536	5.59182	0.459453	0.562365	0.346268	1.70943	0.0391145	2.1245	2.73704	0.0164893	5.24555	0.459453	0.562365
Q9Y4K0	LOXL2	Lysyl oxidase homolog 2	22.1686	22.5654	23.0165	22.6568	22.7825	23.5609	23.5387	23.0025	22.5498	23.208	23.8884	23.3557	0.484321	0.630654	-0.416605	0.521634	0.353107	-0.446842	1.31606	0.0765713	-0.900576	0.484321	0.630654	0.416605	0.0251832	1	-0.0302366	0.62131	0.474268	-0.483971	0.521634	0.353107	0.446842	0.0251832	1	0.0302366	0.572409	0.462903	-0.453735	1.31606	0.0765713	0.900576	0.62131	0.474268	0.483971	0.572409	0.462903
Q9Y570	PPME1	Protein phosphatase methylesterase 1		14.5329	12.9661		13.4109	14.0475	18.9169	17.9425	18.1294	16.31	17.7443	15.8833	0.0074403	1	0.0203161	2.13978	0.0157262	-4.58012	1.2757	0.0831279	-2.89637	0.0074403	1	-0.0203161	2.6927	0.0130887	-4.60044	1.49944	0.0980064	-2.91668	2.13978	0.0157262	4.58012	2.6927	0.0130887	4.60044	1.24095	0.170515	1.68376	1.2757	0.0831279	2.89637	1.49944	0.0980064	2.91668	1.24095	0.170515
Q9Y696	CLIC4	Chloride intracellular channel protein 4	18.426	18.3079	17.1946	18.0943	17.2506	16.2614	21.9437	21.02	21.1812	20.3388	20.0501	20.0979	0.515185	0.597313	0.774075	2.6649	0.00815358	-3.40545	2.25455	0.0202202	-2.18609	0.515185	0.597313	-0.774075	2.64737	0.0134909	-4.17952	2.27653	0.0294742	-2.96016	2.6649	0.00815358	3.40545	2.64737	0.0134909	4.17952	1.82267	0.0850499	1.21936	2.25455	0.0202202	2.18609	2.27653	0.0294742	2.96016	1.82267	0.0850499
Q9Y6C2	EMILIN1	EMILIN-1	20.5896	20.3632	20.4324	19.0899	20.1744	20.3324	21.5334	21.393	21.7461	21.4372	21.0715	21.4092	0.684303	0.433977	0.596145	3.0626	0.00585138	-1.09575	2.47374	0.0157218	-0.844198	0.684303	0.433977	-0.596145	1.86	0.0442782	-1.69189	1.61639	0.0790519	-1.44034	3.0626	0.00585138	1.09575	1.86	0.0442782	1.69189	0.739435	0.364414	0.251551	2.47374	0.0157218	0.844198	1.61639	0.0790519	1.44034	0.739435	0.364414
[truncated: 5 more columns]
