# Supplementary material for: Comparative Proteomic Analysis of the Mesenchymal Stem Cells Secretome from Adipose, Bone Marrow, Placenta and Wharton’s Jelly
Source: Int J Mol Sci. 2021 Jan 15;22(2):845. doi: 10.3390/ijms22020845 (PMC7829982; doi:10.3390/ijms22020845)
Supplement: Supplementary file 1 [file ijms-22-00845-s001.zip › ijms-1072739-SupplementaryMaterials/Table S2.xlsx]

## Sheet: Table S2
Table S2. The list of group-specific proteins that are highly secreted from one or two specific MSC sources
Group	Accession	Gene Symbol	Description
AD	O75462	CRLF1	Cytokine receptor-like factor 1
AD	P49747	COMP	Cartilage oligomeric matrix protein
AD	P98095	FBLN2	Fibulin-2
AD	Q13361	MFAP5	Microfibrillar-associated protein 5
AD	P00751	CFB	Complement factor B
AD	Q76M96	CCDC80	Coiled-coil domain-containing protein 80
AD	Q99538	LGMN	Legumain
AD	Q10588	BST1	ADt-test p-ribosyl cyclase/cyclic ADt-test p-ribose hydrolase 2
AD	O75711	SCRG1	Scrapie-responsive protein 1
AD	Q6UXB8	PI16	Peptidase inhibitor 16
AD	P22105	TNXB	Tenascin-X
AD	P08294	SOD3	Extracellular superoxide dismutase [Cu-Zn]
AD	P39059	COL15A1	Collagen alpha-1(XV) chain
BM	O14498	ISLR	Immunoglobulin superfamily containing leucine-rich repeat protein
BM	Q96CG8	CTHRC1	Collagen triple helix repeat-containing protein 1
BM	Q08397	LOXL1	Lysyl oxidase homolog 1
BM	Q9UBR2	CTSZ	Cathepsin Z
BM	Q12907	LMAN2	Vesicular integral-membrane protein VIP36
BM	P99999	CYCS	Cytochrome c
BM	Q9Y287	ITM2B	Integral membrane protein 2B
BM	P61769	B2M	Beta-2-microglobulin
BM	O43570	CA12	Carbonic anhydrase 12
BM	P01210	PENK	Proenkephalin-A
BM	Q96PD2	DCBLD2	Discoidin, CUB and LCCL domain-containing protein 2
BM	Q7Z7M9	GALNT5	Polypeptide N-acetylgalactosaminyltransferase 5
BM	O14786	NRP1	Neuropilin-1
PL	P31946	YWHAB	14-3-3 protein beta/alpha
PL	Q8NC51	SERBP1	Plasminogen activator inhibitor 1 RNA-binding protein
PL	Q9UKU9	ANGPTL2	Angiopoietin-related protein 2
PL	P16949	STMN1	Stathmin
PL	Q6NZI2	CAVIN1	Caveolae-associated protein 1
PL	Q6UXH9	PAMR1	Inactive serine protease PAMR1
PL	P04439	HLA-A	HLA class I histocompatibility antigen, A alpha chain
PL	Q9NZN4	EHD2	EH domain-containing protein 2
PL	P04350	TUBB4A	Tubulin beta-4A chain
PL	P24534	EEF1B2	Elongation factor 1-beta
PL	O95084	PRSS23	Serine protease 23
PL	Q9BRK3	MXRA8	Matrix remodeling-associated protein 8
PL	Q13443	ADAM9	Disintegrin and metalloproteinase domain-containing protein 9
PL	P46777	RPL5	60S ribosomal protein L5
PL	P41222	PTGDS	Prostaglandin-H2 D-isomerase
PL	O14672	ADAM10	Disintegrin and metalloproteinase domain-containing protein 10
PL	Q15019	SEPTIN2	Septin-2
PL	P18065	IGFBP2	Insulin-like growth factor-binding protein 2
PL	P07197	NEFM	Neurofilament medium polypeptide
PL	Q9BUF5	TUBB6	Tubulin beta-6 chain
PL	Q16643	DBN1	Drebrin
PL	P05155	SERPING1	Plasma protease C1 inhibitor
PL	P30050	RPL12	60S ribosomal protein L12
PL	P46783	RPS10	40S ribosomal protein S10
PL	Q6NW40	RGMB	RGM domain family member B
PL	Q09666	AHNAK	Neuroblast differentiation-associated protein AHNAK
PL	P00797	REN	Renin
PL	P01889	HLA-B	HLA class I histocompatibility antigen, B alpha chain
PL	P50281	MMP14	Matrix metalloproteinase-14
PL	Q8NI22	MCFD2	Multiple coagulation factor deficiency protein 2
PL	P30048	PRDX3	Thioredoxin-dependent peroxide reductase, mitochondrial
PL	Q99584	S100A13	Protein S100-A13
PL	Q00610	CLTC	Clathrin heavy chain 1
PL	O43399	TPD52L2	Tumor protein D54
PL	P08865	RPSA	40S ribosomal protein SA
PL	O00151	PDLIM1	PDZ and LIM domain protein 1
PL	P63220	RPS21	40S ribosomal protein S21
PL	Q9BWS9	CHID1	Chitinase domain-containing protein 1
PL	O75787	ATP6AP2	Renin receptor
PL	Q99832	CCT7	T-complex protein 1 subunit eta
PL	P30044	PRDX5	Peroxiredoxin-5, mitochondrial
PL	P05388	RPLP0	60S acidic ribosomal protein P0
PL	P35318	ADM	ADM
PL	P17096	HMGA1	High mobility group protein HMG-I/HMG-Y
PL	P11940	PABPC1	Polyadenylate-binding protein 1
PL	P20962	PTMS	Parathymosin
PL	P07437	TUBB	Tubulin beta chain
PL	Q15726	KISS1	Metastasis-suppressor KiSS-1
PL	P10321	HLA-C	HLA class I histocompatibility antigen, C alpha chain
PL	P62906	RPL10A	60S ribosomal protein L10a
PL	P22626	HNRNPA2B1	Heterogeneous nuclear ribonucleoproteins A2/B1
PL	P17931	LGALS3	Galectin-3
PL	P10124	SRGN	Serglycin
PL	Q9UJJ9	GNPTG	N-acetylglucosamine-1-phosphotransferase subunit gamma
PL	P41221	WNT5A	Protein Wnt-5a
PL	Q09328	MGAT5	Alpha-1,6-mannosylglycoprotein 6-beta-N-acetylglucosaminyltransferase A
PL	P12081	HARS1	Histidine--tRNA ligase, cytoplasmic
PL	P35052	GPC1	Glypican-1
PL	Q86UD1	OAF	Out at first protein homolog
PL	Q06481	APLP2	Amyloid-like protein 2
PL	Q10567	AP1B1	At-test p-1 complex subunit beta-1
PL	P08670	VIM	Vimentin
PL	O00622	CCN1	CCN family member 1
PL	Q99969	RARRES2	Retinoic acid receptor responder protein 2
PL	P0C0L5	C4B_2	Complement C4-B
PL	P27658	COL8A1	Collagen alpha-1(VIII) chain
PL	Q14315	FLNC	Filamin-C
PL	P24592	IGFBP6	Insulin-like growth factor-binding protein 6
PL	O95967	EFEMP2	EGF-containing fibulin-like extracellular matrix protein 2
PL	Q9UBX5	FBLN5	Fibulin-5
PL	P62333	PSMC6	26S proteasome regulatory subunit 10B
PL	O00300	TNFRSF11B	Tumor necrosis factor receptor superfamily member 11B
PL	P12277	CKB	Creatine kinase B-type
PL	O14950	MYL12B	Myosin regulatory light chain 12B
PL	Q8N474	SFRP1	Secreted frizzled-related protein 1
PL	P07942	LAMB1	Laminin subunit beta-1
PL	P14543	NID1	Nidogen-1
PL	P22692	IGFBP4	Insulin-like growth factor-binding protein 4
PL	Q15942	ZYX	Zyxin
PL	Q16363	LAMA4	Laminin subunit alpha-4
PL	P01344	IGF2	Insulin-like growth factor II
PL	Q4LDE5	SVEP1	Sushi, von Willebrand factor type A, EGF and pentraxin domain-containing protein 1
PL	P11047	LAMC1	Laminin subunit gamma-1
PL	P61978	HNRNPK	Heterogeneous nuclear ribonucleoprotein K
PL	Q9HCU0	CD248	Endosialin
PL	Q14847	LASP1	LIM and SH3 domain protein 1
PL	P04792	HSPB1	Heat shock protein beta-1
PL	Q08380	LGALS3BP	Galectin-3-binding protein
PL	P12111	COL6A3	Collagen alpha-3(VI) chain
PL	P24844	MYL9	Myosin regulatory light polypeptide 9
PL	O14773	TPP1	Tripeptidyl-peptidase 1
PL	P69905	HBA2	Hemoglobin subunit alpha
PL	Q13885	TUBB2A	Tubulin beta-2A chain
PL	Q9UBI6	GNG12	Guanine nucleotide-binding protein G(I)/G(S)/G(O) subunit gamma-12
PL	P46782	RPS5	40S ribosomal protein S5
PL	O14579	COPE	Coatomer subunit epsilon
PL	Q9Y570	PPME1	Protein phosphatase methylesterase 1
PL	Q13561	DCTN2	Dynactin subunit 2
PL	P00749	PLAU	Urokinase-type plasminogen activator
PL	Q15056	EIF4H	Eukaryotic translation initiation factor 4H
PL	P06132	UROD	Uroporphyrinogen decarboxylase
PL	Q13838	DDX39B	Spliceosome RNA helicase DDX39B
PL	P16930	FAH	Fumarylacetoacetase
PL	Q9NZ08	ERAP1	Endoplasmic reticulum aminopeptidase 1
PL	P11279	LAMP1	Lysosome-associated membrane glycoprotein 1
PL	P49327	FASN	Fatty acid synthase
PL	Q9UNM6	PSMD13	26S proteasome non-ATPase regulatory subunit 13
PL	Q9C005	DPY30	Protein dpy-30 homolog
PL	O15145	ARPC3	Actin-related protein 2/3 complex subunit 3
PL	P0C0L4	C4A	Complement C4-A
PL	O14558	HSPB6	Heat shock protein beta-6
PL	P48061	CXCL12	Stromal cell-derived factor 1
PL	Q15436	SEC23A	Protein transport protein Sec23A
WJ	P17948	FLT1	Vascular endothelial growth factor receptor 1
WJ	Q14574	DSC3	Desmocollin-3
WJ	P15018	LIF	Leukemia inhibitory factor
WJ	Q01469	FABP5	Fatty acid-binding protein 5
WJ	Q9H013	ADAM19	Disintegrin and metalloproteinase domain-containing protein 19
WJ	Q9UNN8	PROCR	Endothelial protein C receptor
WJ	P19022	CDH2	Cadherin-2
WJ	Q7Z3B1	NEGR1	Neuronal growth regulator 1
WJ	Q6IBS0	TWF2	Twinfilin-2
WJ	P10145	CXCL8	Interleukin-8
WJ	Q13126	MTAP	S-methyl-5'-thioadenosine phosphorylase
WJ	Q96CG8	CTHRC1	Collagen triple helix repeat-containing protein 1
WJ	O00462	MANBA	Beta-mannosidase
WJ	P43487	RANBP1	Ran-specific GTPase-activating protein
WJ	P42830	CXCL5	C-X-C motif chemokine 5
WJ	Q08629	SPOCK1	Testican-1
WJ	Q86Y38	XYLT1	Xylosyltransferase 1
WJ	P08476	INHBA	Inhibin beta A chain
WJ	P09341	CXCL1	Growth-regulated alpha protein
WJ	P05161	ISG15	Ubiquitin-like protein ISG15
WJ	P19883	FST	Follistatin
WJ	Q9BY76	ANGPTL4	Angiopoietin-related protein 4
WJ	P05231	IL6	Interleukin-6
WJ	P19876	CXCL3	C-X-C motif chemokine 3
WJ	Q99988	GDF15	Growth/differentiation factor 15
WJ	Q9UBS4	DNAJB11	DnaJ homolog subfamily B member 11
WJ	P05121	SERPINE1	Plasminogen activator inhibitor 1
WJ	P55145	MANF	Mesencephalic astrocyte-derived neurotrophic factor
WJ	P01024	C3	Complement C3
WJ	P02795	MT2A	Metallothionein-2
WJ	O95633	FSTL3	Follistatin-related protein 3
WJ	P20290	BTF3	Transcription factor BTF3
WJ	P08727	KRT19	Keratin, type I cytoskeletal 19
WJ	P80162	CXCL6	C-X-C motif chemokine 6
WJ	P35221	CTNNA1	Catenin alpha-1
WJ	Q9NQ30	ESM1	Endothelial cell-specific molecule 1
WJ	P05787	KRT8	Keratin, type II cytoskeletal 8
WJ	P46821	MAP1B	Microtubule-associated protein 1B
WJ	Q8NBS9	TXNDC5	Thioredoxin domain-containing protein 5
WJ	Q9P2E7	PCDH10	Protocadherin-10
WJ	P62873	GNB1	Guanine nucleotide-binding protein G(I)/G(S)/G(T) subunit beta-1
WJ	P17174	GOT1	Aspartate aminotransferase, cytoplasmic
WJ	P06454	PTMA	Prothymosin alpha
WJ	Q8TF09	DYNLRB2	Dynein light chain roadblock-type 2
WJ	Q9NS15	LTBP3	Latent-transforming growth factor beta-binding protein 3
WJ	O00584	RNASET2	Ribonuclease T2
WJ	P35556	FBN2	Fibrillin-2
PLWJ	Q9UBI6	GNG12	Guanine nucleotide-binding protein G(I)/G(S)/G(O) subunit gamma-12
PLWJ	Q6UVK1	CSPG4	Chondroitin sulfate proteoglycan 4
PLWJ	P08133	ANXA6	Annexin A6
PLWJ	P47755	CAPZA2	F-actin-capping protein subunit alpha-2
PLWJ	P48444	ARCN1	Coatomer subunit delta
PLWJ	Q9H013	ADAM19	Disintegrin and metalloproteinase domain-containing protein 19
PLWJ	P62826	RAN	GTt-test p-binding nuclear protein Ran
PLWJ	Q15149	PLEC	Plectin
PLWJ	P30048	PRDX3	Thioredoxin-dependent peroxide reductase, mitochondrial
PLWJ	Q00610	CLTC	Clathrin heavy chain 1
PLWJ	P08865	RPSA	40S ribosomal protein SA
PLWJ	Q9BWS9	CHID1	Chitinase domain-containing protein 1
PLWJ	P05388	RPLP0	60S acidic ribosomal protein P0
PLWJ	P31431	SDC4	Syndecan-4
PLWJ	P11940	PABPC1	Polyadenylate-binding protein 1
PLWJ	P55786	NPEPPS	Puromycin-sensitive aminopeptidase
PLWJ	Q9NR12	PDLIM7	PDZ and LIM domain protein 7
PLWJ	P29400	COL4A5	Collagen alpha-5(IV) chain
PLWJ	P04083	ANXA1	Annexin A1
PLWJ	Q9UKY7	CDV3	Protein CDV3 homolog
PLWJ	Q16706	MAN2A1	Alpha-mannosidase 2
PLWJ	P55209	NAP1L1	Nucleosome assembly protein 1-like 1
PLWJ	P35613	BSG	Basigin
PLWJ	P24534	EEF1B2	Elongation factor 1-beta
PLWJ	Q15843	NEDD8	NEDD8
PLWJ	P15311	EZR	Ezrin
PLWJ	P15151	PVR	Poliovirus receptor
PLWJ	P09960	LTA4H	Leukotriene A-4 hydrolase
PLWJ	P10809	HSPD1	60 kDa heat shock protein, mitochondrial
PLWJ	P62942	FKBP1A	Peptidyl-prolyl cis-trans isomerase FKBP1A
PLWJ	P31948	STIP1	Stress-induced-phosphoprotein 1
PLWJ	O60664	PLIN3	Perilipin-3
PLWJ	P30085	CMPK1	UMt-test p-CMP kinase
PLWJ	O15460	P4HA2	Prolyl 4-hydroxylase subunit alpha-2
PLWJ	P49767	VEGFC	Vascular endothelial growth factor C
PLWJ	P62820	RAB1A	Ras-related protein Rab-1A
PLWJ	O60506	SYNCRIP	Heterogeneous nuclear ribonucleoprotein Q
PLWJ	P61604	HSPE1	10 kDa heat shock protein, mitochondrial
PLWJ	O00410	IPO5	Importin-5
PLWJ	P53396	ACLY	ATt-test p-citrate synthase
PLWJ	Q8NBJ4	GOLM1	Golgi membrane protein 1
PLWJ	Q13126	MTAP	S-methyl-5'-thioadenosine phosphorylase
PLWJ	P20618	PSMB1	Proteasome subunit beta type-1
PLWJ	P06576	ATP5F1B	ATP synthase subunit beta, mitochondrial
PLWJ	P28072	PSMB6	Proteasome subunit beta type-6
PLWJ	P60983	GMFB	Glia maturation factor beta
PLWJ	Q32P28	P3H1	Prolyl 3-hydroxylase 1
PLWJ	P61960	UFM1	Ubiquitin-fold modifier 1
PLWJ	P62873	GNB1	Guanine nucleotide-binding protein G(I)/G(S)/G(T) subunit beta-1
PLWJ	P78371	CCT2	T-complex protein 1 subunit beta
PLWJ	P30153	PPP2R1A	Serine/threonine-protein phosphatase 2A 65 kDa regulatory subunit A alpha isoform
PLWJ	Q7KZF4	SND1	Staphylococcal nuclease domain-containing protein 1
PLWJ	Q9H4M9	EHD1	EH domain-containing protein 1
PLWJ	P61981	YWHAG	14-3-3 protein gamma
PLWJ	Q9BUD6	SPON2	Spondin-2
PLWJ	Q9UBG0	MRC2	C-type mannose receptor 2
PLWJ	P46782	RPS5	40S ribosomal protein S5
PLWJ	P60842	EIF4A1	Eukaryotic initiation factor 4A-I
PLWJ	P02786	TFRC	Transferrin receptor protein 1
PLWJ	P39060	COL18A1	Collagen alpha-1(XVIII) chain
PLWJ	P62979	RPS27A	Ubiquitin-40S ribosomal protein S27a
PLWJ	P05556	ITGB1	Integrin beta-1
PLWJ	P07737	PFN1	Profilin-1
PLWJ	P63261	ACTG1	Actin, cytoplasmic 2
PLWJ	P21291	CSRP1	Cysteine and glycine-rich protein 1
PLWJ	Q9ULV4	CORO1C	Coronin-1C
PLWJ	P61088	UBE2N	Ubiquitin-conjugating enzyme E2 N
PLWJ	P50502	ST13	Hsc70-interacting protein
PLWJ	P62736	ACTA2	Actin, aortic smooth muscle
PLWJ	Q06830	PRDX1	Peroxiredoxin-1
PLWJ	P04080	CSTB	Cystatin-B
PLWJ	O15143	ARPC1B	Actin-related protein 2/3 complex subunit 1B
PLWJ	P11142	HSPA8	Heat shock cognate 71 kDa protein
PLWJ	Q14118	DAG1	Dystroglycan
PLWJ	Q04760	GLO1	Lactoylglutathione lyase
PLWJ	O14579	COPE	Coatomer subunit epsilon
PLWJ	P78417	GSTO1	Glutathione S-transferase omega-1
PLWJ	E9PAV3	NACA	Nascent polypeptide-associated complex subunit alpha, muscle-specific form
PLWJ	P14625	HSP90B1	Endoplasmin
PLWJ	P08238	HSP90AB1	Heat shock protein HSP 90-beta
PLWJ	Q15019	SEPTIN2	Septin-2
PLWJ	P13639	EEF2	Elongation factor 2
PLWJ	P29401	TKT	Transketolase
PLWJ	P04406	GAPDH	Glyceraldehyde-3-phosphate dehydrogenase
PLWJ	Q9UBP4	DKK3	Dickkopf-related protein 3
PLWJ	P09936	UCHL1	Ubiquitin carboxyl-terminal hydrolase isozyme L1
PLWJ	Q16543	CDC37	Hsp90 co-chaperone Cdc37
PLWJ	P00558	PGK1	Phosphoglycerate kinase 1
PLWJ	P18669	PGAM1	Phosphoglycerate mutase 1
PLWJ	Q92626	PXDN	Peroxidasin homolog
PLWJ	P18206	VCL	Vinculin
PLWJ	P04075	ALDOA	Fructose-bisphosphate aldolase A
PLWJ	P15531	NME1	Nucleoside diphosphate kinase A
PLWJ	P06733	ENO1	Alpha-enolase
PLWJ	P13797	PLS3	Plastin-3
PLWJ	Q9BUF5	TUBB6	Tubulin beta-6 chain
PLWJ	P13667	PDIA4	Protein disulfide-isomerase A4
PLWJ	Q02388	COL7A1	Collagen alpha-1(VII) chain
PLWJ	P43487	RANBP1	Ran-specific GTPase-activating protein
PLWJ	P04216	THY1	Thy-1 membrane glycoprotein
PLWJ	P05161	ISG15	Ubiquitin-like protein ISG15
PLWJ	O00299	CLIC1	Chloride intracellular channel protein 1
PLWJ	O00468	AGRN	Agrin
PLWJ	Q9Y281	CFL2	Cofilin-2
PLWJ	Q01105	SET	Protein SET
PLWJ	P07195	LDHB	L-lactate dehydrogenase B chain
PLWJ	P30050	RPL12	60S ribosomal protein L12
PLWJ	P23526	AHCY	Adenosylhomocysteinase
PLWJ	P07910	HNRNPC	Heterogeneous nuclear ribonucleoproteins C1/C2
PLWJ	P52907	CAPZA1	F-actin-capping protein subunit alpha-1
PLWJ	P68036	UBE2L3	Ubiquitin-conjugating enzyme E2 L3
PLWJ	P52565	ARHGDIA	Rho GDt-test p-dissociation inhibitor 1
PLWJ	Q10471	GALNT2	Polypeptide N-acetylgalactosaminyltransferase 2
PLWJ	P05387	RPLP2	60S acidic ribosomal protein P2
PLWJ	P35579	MYH9	Myosin-9
PLWJ	Q9Y6C2	EMILIN1	EMILIN-1
PLWJ	P61160	ACTR2	Actin-related protein 2
PLWJ	P14618	PKM	Pyruvate kinase PKM
PLWJ	Q15084	PDIA6	Protein disulfide-isomerase A6
PLWJ	Q16658	FSCN1	Fascin
PLWJ	P09211	GSTP1	Glutathione S-transferase P
PLWJ	O75083	WDR1	WD repeat-containing protein 1
PLWJ	P55072	VCP	Transitional endoplasmic reticulum ATPase
PLWJ	Q6NW40	RGMB	RGM domain family member B
PLWJ	Q9H173	SIL1	Nucleotide exchange factor SIL1
PLWJ	P37802	TAGLN2	Transgelin-2
PLWJ	P59998	ARPC4	Actin-related protein 2/3 complex subunit 4
PLWJ	P22314	UBA1	Ubiquitin-like modifier-activating enzyme 1
PLWJ	P26038	MSN	Moesin
PLWJ	P30041	PRDX6	Peroxiredoxin-6
PLWJ	Q15904	ATP6AP1	V-type proton ATPase subunit S1
PLWJ	O15144	ARPC2	Actin-related protein 2/3 complex subunit 2
PLWJ	O75369	FLNB	Filamin-B
PLWJ	P27348	YWHAQ	14-3-3 protein theta
PLWJ	P55058	PLTP	Phospholipid transfer protein
PLWJ	P47756	CAPZB	F-actin-capping protein subunit beta
PLWJ	P29692	EEF1D	Elongation factor 1-delta
PLWJ	Q9P1F3	ABRACL	Costars family protein ABRACL
PLWJ	Q9Y696	CLIC4	Chloride intracellular channel protein 4
PLWJ	P26641	EEF1G	Elongation factor 1-gamma
PLWJ	P80303	NUCB2	Nucleobindin-2
PLWJ	Q16769	QPCT	Glutaminyl-peptide cyclotransferase
PLWJ	P34932	HSPA4	Heat shock 70 kDa protein 4
PLWJ	Q9Y570	PPME1	Protein phosphatase methylesterase 1
PLWJ	Q92688	ANP32B	Acidic leucine-rich nuclear phosphoprotein 32 family member B
PLWJ	P40925	MDH1	Malate dehydrogenase, cytoplasmic
PLWJ	P50395	GDI2	Rab GDP dissociation inhibitor beta
PLWJ	Q9UI42	CPA4	Carboxypeptidase A4
PLWJ	P68104	EEF1A1	Elongation factor 1-alpha 1
PLWJ	P06744	GPI	Glucose-6-phosphate isomerase
PLWJ	P35754	GLRX	Glutaredoxin-1
PLWJ	Q14103	HNRNPD	Heterogeneous nuclear ribonucleoprotein D0
PLWJ	Q99988	GDF15	Growth/differentiation factor 15
PLWJ	P08195	SLC3A2	4F2 cell-surface antigen heavy chain
PLWJ	P68363	TUBA1B	Tubulin alpha-1B chain
PLWJ	P25398	RPS12	40S ribosomal protein S12
PLWJ	Q01518	CAP1	Adenylyl cyclase-associated protein 1
PLWJ	Q15365	PCBP1	Poly(rC)-binding protein 1
PLWJ	P05386	RPLP1	60S acidic ribosomal protein P1
PLWJ	P26599	PTBP1	Polypyrimidine tract-binding protein 1
PLWJ	P50454	SERPINH1	Serpin H1
PLWJ	P28066	PSMA5	Proteasome subunit alpha type-5
PLWJ	P46940	IQGAP1	Ras GTPase-activating-like protein IQGAP1
PLWJ	Q71U36	TUBA1A	Tubulin alpha-1A chain
PLWJ	Q02809	PLOD1	Procollagen-lysine,2-oxoglutarate 5-dioxygenase 1
PLWJ	O75787	ATP6AP2	Renin receptor
PLWJ	P60660	MYL6	Myosin light polypeptide 6
PLWJ	P54727	RAD23B	UV excision repair protein RAD23 homolog B
PLWJ	Q99832	CCT7	T-complex protein 1 subunit eta
PLWJ	P49720	PSMB3	Proteasome subunit beta type-3
PLWJ	P09651	HNRNPA1	Heterogeneous nuclear ribonucleoprotein A1
PLWJ	O15511	ARPC5	Actin-related protein 2/3 complex subunit 5
PLWJ	P63241	EIF5A	Eukaryotic translation initiation factor 5A-1
PLWJ	O43707	ACTN4	Alpha-actinin-4
PLWJ	P21333	FLNA	Filamin-A
PLWJ	Q14974	KPNB1	Importin subunit beta-1
PLWJ	P17096	HMGA1	High mobility group protein HMG-I/HMG-Y
PLWJ	Q96HC4	PDLIM5	PDZ and LIM domain protein 5
PLWJ	Q14697	GANAB	Neutral alpha-glucosidase AB
PLWJ	Q9Y490	TLN1	Talin-1
PLWJ	P23381	WARS1	Tryptophan--tRNA ligase, cytoplasmic
PLWJ	P11021	HSPA5	Endoplasmic reticulum chaperone BiP
PLWJ	Q04446	GBE1	1,4-alpha-glucan-branching enzyme
PLWJ	P60900	PSMA6	Proteasome subunit alpha type-6
PLWJ	P25789	PSMA4	Proteasome subunit alpha type-4
PLWJ	P40926	MDH2	Malate dehydrogenase, mitochondrial
PLWJ	P07437	TUBB	Tubulin beta chain
PLWJ	P22392	NME2	Nucleoside diphosphate kinase B
PLWJ	P12814	ACTN1	Alpha-actinin-1
PLWJ	Q16394	EXT1	Exostosin-1
PLWJ	P24593	IGFBP5	Insulin-like growth factor-binding protein 5
PLWJ	P37837	TALDO1	Transaldolase
PLWJ	O14818	PSMA7	Proteasome subunit alpha type-7
PLWJ	P17931	LGALS3	Galectin-3
PLWJ	P09972	ALDOC	Fructose-bisphosphate aldolase C
PLWJ	P00505	GOT2	Aspartate aminotransferase, mitochondrial
PLWJ	Q16881	TXNRD1	Thioredoxin reductase 1, cytoplasmic
PLWJ	P12081	HARS1	Histidine--tRNA ligase, cytoplasmic
PLWJ	P21589	NT5E	5'-nucleotidase
PLWJ	P00338	LDHA	L-lactate dehydrogenase A chain
PLWJ	P27658	COL8A1	Collagen alpha-1(VIII) chain
PLWJ	Q13838	DDX39B	Spliceosome RNA helicase DDX39B
PLWJ	P16930	FAH	Fumarylacetoacetase
PLWJ	P49721	PSMB2	Proteasome subunit beta type-2
PLWJ	Q99439	CNN2	Calponin-2
PLWJ	P25787	PSMA2	Proteasome subunit alpha type-2
PLWJ	O95373	IPO7	Importin-7
